# Supplementary material for: Comparative antler proteome of sika deer from different developmental stages
Source: Sci Rep. 2021 May 18;11:10484. doi: 10.1038/s41598-021-89829-6 (PMC8131589; doi:10.1038/s41598-021-89829-6)
Supplement: Supplementary file 3 — Supplementary Tables. [file 41598_2021_89829_MOESM3_ESM.xlsx]

## Sheet: Sheet1
Comparative antler proteome of sika deer from different developmental stages
Ranran Zhang, Yang Li, Xiumei Xing *
Institute of Special Animal and Plant Sciences, Chinese Academy of Agricultural Sciences, Changchun, China
Ranran Zhang: heavenranran@163.com;
Yang Li: liyang01@caas.cn;
*Xiumei Xing: xingxiumei2004@126.com.

## Sheet: Table S1
Table S1. List of 2502 proteins identified with FDR<0.01
Protein IDs	proteins description	Peptides	Unique peptides	Razor + unique peptides	Sequence coverage [%]	Mol. weight [kDa]	LFQ intensity
							T15-1	T15-2	T15-3	T25-1	T25-2	T25-3	T45-1	T45-2	T45-3	T65-1	T65-2	T65-3	T100-1	T100-2	T100-3	T130-1	T130-2	T130-3	RG-1	RG-2	RG-3
cds.evm.model.ctg12.184-1	1,4-alpha-glucan-branching enzyme	17	17	17	27.5	96.012	320240000	214860000	349460000	166210000	291400000		252700000	206430000	243100000	167350000		298790000				346600000	354630000	427300000	901120000	764590000	923180000
cds.evm.model.ctg11.171-1	10 kDa heat shock protein, mitochondrial	7	6	7	66.7	10.932	1876300000	2036400000	2082200000	2494000000	3130700000	3086700000	3032000000	2617700000	2807300000	3378400000	2529000000	2898300000	1018400000	1157300000	979540000	1146200000	1080500000	935710000	1805900000	1422500000	2147400000
cds.evm.model.ctg51.386-1	116 kDa U5 small nuclear ribonucleoprotein component	25	24	24	32.4	109.44	304890000	404100000	344590000	327160000	397280000	449110000	341290000	518820000	451840000	282340000	381010000	354130000
cds.evm.model.ctg34.18-1	14-3-3 protein beta/alpha	12	7	8	47.4	28.374	2334800000	2405300000	2682700000	1219200000	1277500000	1293100000	1286400000	1215000000	1305100000	1269900000	1239600000	1341100000	2827700000	2550800000	2629600000	1679600000	1638400000	1491800000	1924600000	1609200000	2399700000
cds.evm.model.ctg84.534-1	14-3-3 protein epsilon	19	16	19	73.7	29.174	12745000000	10243000000	12108000000	3776200000	3893700000	4943600000	6605800000	6852400000	7423100000	6036900000	6770900000	6503600000	18099000000	16716000000	17007000000	6878100000	6089100000	5659000000	19734000000	18081000000	18465000000
cds.evm.model.ctg69.388-1	14-3-3 protein eta	14	10	11	57.3	28.211	777430000	1014600000	1261600000	411650000	474020000	614810000	299530000	493520000	766510000	747210000	551530000	652420000	816640000	905330000	869520000	595570000	412290000	461100000	1159500000		1184000000
cds.evm.model.ctg31.43-1	14-3-3 protein gamma	12	7	7	51	28.302	2081200000	2732400000	2302500000	819700000	920730000	918490000	1362600000	980430000	923330000	1007700000	1011600000	910130000	2618000000	2538000000	2449100000	1495300000	1396100000	1809400000	2996300000	3338700000	1885500000
cds.evm.model.ctg55.166-1	14-3-3 protein sigma	18	15	15	72.6	27.849	1159500000	918450000	1027700000	1356500000	1399900000	1366000000	577020000	868920000	1097400000	1529600000	1605600000	1998700000	11651000000	10513000000	11718000000	7186000000	8201800000	6956500000			1610600000
cds.evm.model.ctg24.487-1	14-3-3 protein theta	17	12	14	44.7	34.896	6575400000	7037800000	5764900000	5773800000	5482800000	4833800000	5308200000	5153700000	6039900000	5678100000	5973100000	4955500000	4605400000	4113100000	3914300000	2528700000	3492100000	2618700000	4938000000	5285800000	4394500000
cds.evm.model.ctg19.121-1	14-3-3 protein zeta/delta	16	11	11	40.7	39.699	7519500000	7297600000	6478600000	4120800000	4131600000	4524500000	4921100000	4870100000	5770500000	4245800000	6416300000	3903800000	8888300000	9988800000	9597100000	6641100000	6575200000	6244200000	10582000000	9539300000	9533100000
cds.evm.model.ctg180.33-1	17-beta-hydroxysteroid dehydrogenase 14	6	6	6	28.9	28.421													310490000	301480000	330080000
cds.evm.model.ctg250.4-1	182 kDa tankyrase-1-binding protein	31	31	31	30.3	170.67	232360000	348940000	358790000	335050000	310020000		417850000						703270000	501300000	538810000		138160000
cds.evm.model.ctg27.110-1	1-phosphatidylinositol 4,5-bisphosphate phosphodiesterase delta-1	24	24	24	39.9	85.996	310300000		202930000	456170000	431900000	462350000	472320000	504020000	341320000	446600000	512100000					320900000			251180000	440740000	380320000
cds.evm.model.ctg128.7-1	2,4-dienoyl-CoA reductase, mitochondrial	10	10	10	32.8	33.744						208400000		171020000								177470000				234870000
cds.evm.model.ctg69.186-1	2'-5'-oligoadenylate synthase 2	14	11	14	17.3	159.75				97785000			178110000	328280000	239340000	454430000	324150000	521910000	918950000	1037900000	1092300000	565930000	431030000	435410000	265440000	441900000	280700000
cds.evm.model.ctg85.225-1	26S protease regulatory subunit 10B	16	16	16	49.4	45.796	796950000	702080000	685350000	447710000	494450000	385530000	551910000	510600000	768020000	496490000	541070000	432990000	257580000	395830000	322560000	334910000	341700000	265630000		260330000	294080000
cds.evm.model.ctg2.537-1	26S protease regulatory subunit 4	16	16	16	40.6	55.58	520720000	508640000	514760000	672300000	558970000	508130000	534800000	457790000	562860000	529740000	451110000	368720000	456030000	313010000	209850000		336070000
cds.evm.model.ctg8.356-1	26S protease regulatory subunit 6A	17	17	17	24.1	103.51	611810000	512150000	606170000	590040000	407380000	558500000	694430000	617540000	731020000	683850000	692410000	590240000	709790000	716770000	674130000	455540000	476240000	341180000			308150000
cds.evm.model.ctg164.141-1	26S protease regulatory subunit 6B	19	19	19	49.9	55.971	566580000	577560000	540050000	446350000	459080000	458050000	634370000	784200000	537810000	459310000	546590000	462990000	541090000	605090000	511070000		209540000	334800000			270140000
cds.evm.model.ctg51.330-1	26S protease regulatory subunit 8	21	20	21	61.3	44.784	524910000	560130000	423860000	407940000	427380000	532820000	633060000	584500000	468570000	458240000	373610000	599780000	274730000	376540000	439280000	358980000	358660000	290560000	378940000		294390000
cds.evm.model.ctg10.219-1	26S proteasome non-ATPase regulatory subunit 1	24	24	24	33.3	105.37	488190000	444610000	476890000	494810000	480230000	453020000	338270000	392940000	485950000	540430000	517200000	428180000	381910000	400610000	373440000
cds.evm.model.ctg84.626-1	26S proteasome non-ATPase regulatory subunit 11	18	18	18	22.6	100.85	748280000	706090000	705600000	349040000	355330000	448680000	423760000	529270000	559080000	461900000	337240000	519480000	375700000	322080000	272450000		228950000	334390000	471550000	283900000	302220000
cds.evm.model.ctg51.307-1	26S proteasome non-ATPase regulatory subunit 12	12	12	12	31.8	49.071	282600000	233090000	333940000					148550000					234290000	218540000
cds.evm.model.ctg54.402-1	26S proteasome non-ATPase regulatory subunit 13	22	22	22	75.3	42.879	864170000	615530000	735290000	266190000	308510000	307650000	622800000	936130000	558000000	199550000	361430000	495250000	318610000	297510000	319570000	207500000	273330000
cds.evm.model.ctg2.249-1	26S proteasome non-ATPase regulatory subunit 14	7	7	7	35	39.063	200600000	238400000	188960000		206770000	243870000	253690000		213320000	219010000	124900000	245290000
cds.evm.model.ctg26.283-1	26S proteasome non-ATPase regulatory subunit 2	29	29	29	42.3	99.941	2127400000	1713500000	1986000000	1576900000	1682500000	1897500000	1624500000	1692500000	1535900000	1562100000	1002600000	1403200000	953720000	732820000	676490000	112970000		134170000	86560000	213620000
cds.evm.model.ctg84.47-1	26S proteasome non-ATPase regulatory subunit 3	19	19	19	37.6	60.738	440580000	581180000	524960000	375250000	356990000	399260000	330080000	249640000	267290000	224750000	266810000	307310000	237440000	275930000		242200000			196500000
cds.evm.model.ctg33.65-1	26S proteasome non-ATPase regulatory subunit 5	15	15	15	44	56.224	260740000	289690000	291300000	237630000	221690000		217360000	285660000	268620000	193770000	219580000				188880000	310460000	266110000	269660000
cds.evm.model.ctg70.3-1	26S proteasome non-ATPase regulatory subunit 6	12	12	12	32.1	45.563	183460000	260900000	262910000	109410000			101010000		196980000										178930000	221740000
cds.evm.model.ctg3.115-1	26S proteasome non-ATPase regulatory subunit 7	10	10	10	38.8	36.738	646500000	738810000	735340000	864160000	861060000	718060000	703930000	682450000	796810000	766440000	565030000	757560000	283830000
cds.evm.model.ctg164.87-1	26S proteasome non-ATPase regulatory subunit 8	10	10	10	32.8	32.533	301220000	295920000	367690000	328440000	324040000	350520000	295760000	301730000	230670000	416840000
cds.evm.model.ctg163.33-1	28 kDa heat- and acid-stable phosphoprotein	9	9	9	28.9	27.635	374960000	315400000	386020000	313610000	492130000	421280000	208240000	335540000	371470000	361470000	407260000	519880000							574400000	284210000
cds.evm.model.ctg8.94-1	2-acylglycerol O-acyltransferase 2	7	5	5	33.5	38.307										158490000	237880000	207310000	235190000	257630000	232100000
cds.evm.model.ctg8.95-1	2-acylglycerol O-acyltransferase 2	6	4	4	21.7	35.696																219100000		212110000
cds.evm.model.ctg8.99-1	2-acylglycerol O-acyltransferase 2	16	13	16	51.7	38.52	425320000	362190000	334380000	200360000	93743000		419860000	395500000	520210000	1652100000	1019900000	2045900000	6483900000	5124400000	6706800000	996950000	1166100000	1047900000
cds.evm.model.ctg31.12-1	2-acylglycerol O-acyltransferase 3	10	10	10	21.7	65.913		273650000								325200000	426340000		700810000	680630000	698100000
cds.evm.model.ctg110.51-1	2-hydroxyacyl-CoA lyase 1	4	4	4	8.6	63.515													259830000	148280000	181580000
cds.evm.model.ctg14.342-1	2-oxoglutarate dehydrogenase, mitochondrial	35	35	35	24.5	219.42	648380000	928960000	960160000	812440000	895000000	918580000	628300000	762800000	828620000	1061400000	897060000	1097000000	321160000	495770000	213870000	1112600000	997000000	954190000			243850000
cds.evm.model.ctg143.117-1	39S ribosomal protein L24, mitochondrial	19	18	19	36.5	55.148	1004000000	1220800000	1188600000	948930000	858050000	847540000	1053300000	986810000	923390000	1405900000	1458600000	923060000	1731500000	1378300000	1578400000	326520000			1348200000	1491200000	1710000000
cds.evm.model.ctg232.13-1	3-beta-hydroxysteroid-Delta(8),Delta(7)-isomerase	3	3	3	16.5	26.347			189330000						194890000		157390000	256690000	916600000	803700000	787990000
cds.evm.model.ctg194.21-1	3-hydroxyacyl-CoA dehydrogenase type-2	13	13	13	71.6	27.137	564440000	561090000	585880000	535820000	489120000	610600000	686810000	635620000	805290000	952240000	910570000	842780000	873970000	742940000	680180000	756630000	857980000	730890000	1433400000	1163700000	1610900000
cds.evm.model.ctg2.21-1	3-hydroxyisobutyryl-CoA hydrolase, mitochondrial	8	8	8	24.4	43.42					141170000		132740000	157700000	183130000	140090000	145590000		207080000	174400000	238700000	157750000			154980000	186610000	240050000
cds.evm.model.ctg67.111-1	3-ketoacyl-CoA thiolase, mitochondrial	18	18	18	72.7	41.487	1112100000	1188500000	1197300000	892200000	935500000	863610000	966150000	860600000	873380000	1990500000	1295500000	1456800000	3062300000	3240300000	2599400000	1645900000	1768000000	1773500000	515900000	566940000	627010000
cds.evm.model.ctg27.113-1	3-ketoacyl-CoA thiolase, peroxisomal	15	15	15	57.5	44.082	115590000	275350000	228840000	268130000	309380000	242680000	303500000	271770000	340180000	256250000	346230000	286360000	458330000	310370000	329920000	501340000	450680000	722380000	867530000	941510000	701590000
cds.evm.model.ctg229.12-1	3-mercaptopyruvate sulfurtransferase	11	11	11	55.9	33.145	184290000	126480000	183110000	209780000		248670000			244250000	264390000	311610000	300250000	213110000		418850000	468500000	504570000	322070000	708310000		565500000
cds.evm.model.ctg135.25-1	3-phosphoinositide-dependent protein kinase 1	4	4	4	6	117.29													218870000	182480000	173480000	208300000	176650000
cds.evm.model.ctg79.283-1	40S ribosomal protein S10	8	2	8	49.1	18.838	3548300000	4090900000	3516700000	4563600000	4626400000	3923200000	3264500000	4046100000	4285500000	4340900000	3105000000	4258500000	1315700000	1290400000	1239800000	1720400000	1832300000	1674700000	1417200000	1691600000	1406000000
cds.evm.model.ctg68.241-1	40S ribosomal protein S10	8	2	2	40.8	23.007		677390000	439100000	896560000	722770000	509700000	560230000	644760000	278780000	663050000	187130000										203060000
cds.evm.model.ctg180.62-1	40S ribosomal protein S11	13	13	13	60.8	18.431	5066300000	6356500000	5351200000	7511300000	7722100000	6469400000	6040600000	5086200000	5484100000	5291900000	5691700000	5581300000	1634100000	1725600000	1898900000	2023400000	2179400000	1688400000	1424600000	2042600000	1799400000
cds.evm.model.ctg90.59-1	40S ribosomal protein S13	7	7	7	40.4	17.256	2008300000	2450900000	2187000000	3219800000	3084700000	2510200000	2168500000	1823700000	1920500000	2416800000	2314700000	1760900000	329780000	298700000	348970000	637590000	840820000	577820000	812810000	984070000	1134900000
cds.evm.model.ctg64.50-1	40S ribosomal protein S14	7	7	7	32.4	31.95	3823900000	2970900000	3579600000	4258600000	4332400000	3860500000	3964300000	3334600000	3598300000	3668900000	2869100000	2667000000	1568800000	1348600000	1485700000	2223900000	1965800000	1911600000	1553000000	1385100000	1759300000
cds.evm.model.ctg64.336-1	40S ribosomal protein S15	7	7	7	64.8	17.026	1823900000	1810100000	1632000000	2392500000	1917900000	2086300000	2032200000	2008600000	1619800000	2289200000	1920900000	2214400000	449090000	529470000	392460000	653010000	813720000	1003500000	902250000	1129700000
cds.evm.model.ctg164.129-1	40S ribosomal protein S16	10	10	10	54.1	16.445	3426200000	3248400000	3761700000	4268500000	4349700000	4788900000	3952400000	3316300000	3402700000	3313400000	2909700000	3251200000	867280000	1003800000	1255100000	1632300000	1617700000	1069200000	806360000	1262300000	1522400000
cds.evm.model.ctg123.10-1	40S ribosomal protein S17	5	2	5	45.3	13.621	1540800000	1564500000	1792700000	1200500000	1170300000	851340000	1291500000	1147700000	1383600000	783600000	579860000				382430000					398590000	506910000
cds.evm.model.ctg68.267-1	40S ribosomal protein S18	12	12	12	57.9	17.718	4739900000	5177300000	4646800000	6131200000	5976500000	5108600000	4382400000	4427600000	3449300000	3926100000	3175200000	4014600000	804640000	988060000	1044200000	1341100000	1354200000	1430600000	1389400000	1616600000	1758300000
cds.evm.model.ctg135.51-1	40S ribosomal protein S2	18	18	18	63.6	29.842	6110300000	5769300000	6012600000	5887700000	6387300000	6012200000	5914000000	6090400000	4748000000	6106200000	4435300000	5213600000	1889200000	2367700000	2347300000	2434000000	2842000000	2458000000	2075300000	1607300000	1927300000
cds.evm.model.ctg60.126-1	40S ribosomal protein S20	4	4	4	42	13.37	4082000000	4196200000	3831300000	4813800000	3882800000	4558400000	3618300000	4151600000	4240300000	5616700000	4340500000	3942600000	1577000000	1896100000	1872800000	2342700000	2211600000	2029200000	1411500000	1067700000	1617700000
cds.evm.model.ctg115.56-1	40S ribosomal protein S21	5	5	5	36.8	15.583	753600000	1117700000	861760000	1107900000	1214600000	1206500000	693120000	1141300000	1374100000	1468500000	1062400000	1218200000	636190000	737260000	756380000	433690000		352360000			587500000
cds.evm.model.ctg57.167-1	40S ribosomal protein S24	5	5	5	35.6	15.326		1002700000	932090000	1411500000	1192600000	1470300000	1641500000	1413100000	1208600000	733960000	771130000	1298300000		477380000	537700000	709100000	657520000		917550000	950270000
cds.evm.model.ctg6.135-1	40S ribosomal protein S25	6	4	6	31.2	13.757	3033800000	2987400000	3455500000	4098600000	3954300000	3906700000	3176400000	3037100000	2666500000	4723100000	2242600000	4225100000	812940000		751550000	1077800000	1110400000	1069400000	822300000	1025600000	742170000
cds.evm.model.ctg257.15-1	40S ribosomal protein S27	4	2	4	39.3	9.461	797740000	1329700000	1057100000	1719500000	1769800000	1621200000	1147400000	1427200000	1282300000	1403400000	994040000	955630000	859520000	773420000	1062700000	574610000		415690000	373810000	426820000	270280000
cds.evm.model.ctg60.222-1	40S ribosomal protein S28	3	3	3	46.4	7.8409	1648100000	1322300000	1518000000	1014700000	1207800000	1173300000	1693500000	2031000000	1590400000	1138700000		1095700000
cds.evm.model.ctg76.26-1	40S ribosomal protein S29	2	2	2	32.1	6.6767	597580000	569670000						983120000		500490000
cds.evm.model.ctg8.81-1	40S ribosomal protein S3	19	19	19	80.2	26.688	6709300000	8308400000	7207600000	9209300000	8966800000	8153700000	8226400000	7547700000	7495100000	6793900000	7423900000	6320500000	4449600000	4234100000	4299000000	3327800000	3455800000	3636000000	3234700000	3365800000	3197700000
cds.evm.model.ctg47.52-1	40S ribosomal protein S3a	17	17	17	62.5	29.945	8985900000	10443000000	9520400000	10042000000	11347000000	10388000000	9276600000	10228000000	7996200000	10838000000	8070400000	7998200000	5055400000	4797000000	4333000000	3766200000	4108500000	4059900000	3395300000	3819600000	3360800000
cds.evm.model.ctg217.15-1	40S ribosomal protein S5	9	9	9	49.5	22.876	4406400000	4904900000	5472200000	6067200000	5366800000	5340100000	4663000000	4738200000	4683400000	4061700000	4580700000	4470300000	1875300000	1592700000	1745800000	2073200000	2096200000	1950900000	2831000000	2497000000	3250500000
cds.evm.model.ctg11.4-1	40S ribosomal protein S6	6	6	6	26.1	28.68	1667600000	2505100000	2430400000	3170200000	3084400000	3451600000	3222000000	2947700000	2719900000	2361700000	2522400000	1708400000	532140000				466580000	642880000	730400000	885930000	464810000
cds.evm.model.ctg136.49-1	40S ribosomal protein S7	9	9	9	59.3	22.127	5086000000	4503900000	5152600000	5406200000	4510300000	4781500000	4404900000	4560100000	4980600000	4403600000	4845800000	4073900000	2848300000	3125700000	3171800000	1905300000	1780300000	1632600000	1617700000	1503600000	2353300000
cds.evm.model.ctg134.12-1	40S ribosomal protein S8	10	10	10	48.6	24.998	6260300000	5124400000	5792400000	7409100000	7205900000	8062100000	7425200000	6128400000	7576800000	6486400000	6135500000	6096200000	1485900000	1693500000	1690600000	2239200000	2126300000	2441500000	2596400000	2734900000	2254900000
cds.evm.model.ctg247.31-1	40S ribosomal protein S9	14	14	14	56.2	22.591	5855500000	6453100000	6122000000	6823600000	6553400000	6602700000	6970600000	5142400000	6313300000	5954300000	3939300000	5828500000	1216900000	696140000	1218200000	1078000000	1078800000	1066600000	1703600000	1654800000	1062100000
cds.evm.model.ctg15.273-1	40S ribosomal protein SA	14	5	14	73.3	24.833	7476300000	7597300000	7462400000	6673400000	6815200000	7611000000	8280700000	8431700000	8518700000	6357600000	6306500000	7343100000	5859700000	5667700000	5232600000	3492700000	3655700000	3866300000	2302800000	2292800000	2250400000
cds.evm.model.ctg27.141-1	40S ribosomal protein SA	11	2	2	14.6	91.071	1115300000	860040000	1064500000	894010000	826040000	920570000	992830000	900240000	892630000	733560000	876080000	604290000	803930000	685460000			468900000
cds.evm.model.ctg68.53-1	45 kDa calcium-binding protein	7	3	7	30.7	41.035	143280000									246420000				238980000
cds.evm.model.ctg54.71-1	4F2 cell-surface antigen heavy chain	11	11	11	28.4	62.749	260980000	189300000	153680000		157930000		266440000	193220000	271290000	252570000		303960000	470030000	591160000	490570000		236830000	213360000
cds.evm.model.ctg241.6-1	4-trimethylaminobutyraldehyde dehydrogenase	17	17	17	36.9	56.553	1564400000	1588400000	1643700000	884880000	853760000	688180000	677010000	893770000	828410000	990290000	933900000	894410000	1257400000	1432900000	1435200000	1751700000	2241600000	2308300000	2637600000	3069500000	3228100000
cds.evm.model.ctg134.43-1	5-methylcytosine rRNA methyltransferase NSUN4	4	4	4	6.5	62.523						321970000								275460000
cds.evm.model.ctg21.6-1	5'-nucleotidase	17	17	17	40.8	62.774	527590000	555350000	561220000	359580000	346720000	304260000	360010000	427060000	298260000	551160000	398180000	409700000	441200000	483210000	521100000	516520000	573820000	629710000	478700000	539030000	508400000
cds.evm.model.ctg29.36-1	60 kDa heat shock protein, mitochondrial	35	35	35	69.1	61.734	9792000000	9372800000	9558000000	10181000000	9638300000	9572600000	12168000000	12684000000	12076000000	9485000000	9933200000	10310000000	7516300000	8575300000	9318900000	5134100000	4761800000	4889800000	5614600000	4886700000	5863100000
cds.evm.model.ctg69.206-1	60S acidic ribosomal protein P0	13	13	13	58.2	34.374	8952300000	8519200000	10121000000	9897100000	9133800000	8342300000	8932500000	10267000000	8400000000	8646600000	6989400000	7752200000	4735400000	3743400000	4588000000	2335200000	2254400000	2477500000	2723800000	2683500000	3180800000
cds.evm.model.ctg54.366-1	60S acidic ribosomal protein P2	6	6	6	19.2	28.37	5856900000	5543300000	6349300000	7220900000	6933600000	9480500000	5585000000	6675600000	6725200000	6413100000	7050300000	9782400000	2883200000	3243200000	3181600000	611720000	624040000		3098500000	3103100000	2394700000
cds.evm.model.ctg199.41-1	60S ribosomal protein L10	8	8	8	33.3	32.632	4337000000	3292400000	3496400000	4160100000	4153500000	4581500000	3738400000	4165700000	4568500000	2950600000	2919100000	3077800000	761410000	912400000	403760000		493840000	664080000	1121900000	881800000	1246100000
cds.evm.model.ctg68.224-1	60S ribosomal protein L10a	8	8	8	37.9	25.504	2896200000	2249900000	3138800000	2540700000	2765100000	2401500000	2458500000	2310500000	2186100000	2312900000	1437900000	1801900000	478510000	490710000	597310000	341630000	886190000	707980000	1228500000	1636900000	1159500000
cds.evm.model.ctg55.113-1	60S ribosomal protein L11	6	6	6	34.7	21.562	2721800000	1900400000	2617000000	1699400000	2682100000	2737000000	4241900000	3274600000	1959900000	2419300000	2978900000	1457700000	1573100000	804490000	2015400000	1475800000	1613800000		924540000		800800000
cds.evm.model.ctg166.26-1	60S ribosomal protein L12	6	2	6	48.5	17.778	3910000000	2676800000	2601500000	3559600000	3550000000	3073400000	3426300000	2509200000	3062800000	2489600000	3825300000	3486900000	2061800000	2412300000	2550000000	1646300000	1957800000	2056600000	1733900000	1833000000	1383300000
cds.evm.model.ctg76.22-1	60S ribosomal protein L13	10	10	10	33	31.402	3534000000	3660900000	3051000000	4272000000	4538200000	4226400000	3529000000	3675800000	3551200000	3300500000	2582600000	2777500000	983290000	387780000	796690000	848900000	666130000	550710000	965290000	990320000	957010000
cds.evm.model.ctg180.61-1	60S ribosomal protein L13a	7	7	7	14.8	48.696	2266500000	1901500000	2415400000	2978900000	3095300000	2377000000	2484800000	2481500000	2612600000	2128700000	3003800000	2498400000	838250000			472320000			581590000	467510000
cds.evm.model.ctg1.11-1	60S ribosomal protein L14	5	5	5	26.3	23.306	2265600000	2197400000	1988200000	3257200000	3362600000	2918600000	2351800000	2779500000	2335700000	2324800000	3292200000	2446100000	737870000	639530000		695770000	583470000	672820000	926030000	630740000	1250200000
cds.evm.model.ctg65.67-1	60S ribosomal protein L15	13	13	13	50	24.146	2528100000	2522300000	2642800000	4764700000	3653600000	3450800000	2381100000	2803600000	2637300000	2510100000	3092100000	2358600000	488490000	658400000	527400000				451990000		908120000
cds.evm.model.ctg67.116-1	60S ribosomal protein L17	7	4	4	46.2	21.397	1497000000	1142400000	1076700000	1590000000	1392500000	871670000	1094000000	880180000	1494000000	1748400000	1307300000	895490000	432440000				588750000	542230000		393870000	355180000
cds.evm.model.ctg180.20-1	60S ribosomal protein L18	6	6	6	34.6	21.535	3760700000	3653500000	4371700000	4957500000	5024500000	5689800000	5123600000	4605900000	4449800000	3486200000	2191800000	4194600000	996870000	1076500000	1174800000		469380000		1123700000	1467600000	1142300000
cds.evm.model.ctg152.6-1	60S ribosomal protein L18a	7	7	7	37.1	21.944	1652500000	1892300000	2090000000	2857500000	2878700000	2909600000	2304300000	2298600000	2153900000	1987300000	1484500000	2162600000	480850000	445320000	770970000	450680000	609550000	662420000	682740000	517750000	805340000
cds.evm.model.ctg84.68-1	60S ribosomal protein L19	5	3	3	25.5	23.466	2912800000	2027800000	2694200000	3542300000	3631000000	1706300000	3910300000	3649300000	3078900000	3470000000	2563000000	2605000000	789350000	624820000				454930000	467550000	530320000
cds.evm.model.ctg35.58-1	60S ribosomal protein L21	6	6	6	40.1	17.028	1476300000	760320000	1575300000	2283600000	2099800000	2100900000	1963000000	1857300000	1261200000	1116400000	1208000000	1306700000	449130000					300360000			428940000
cds.evm.model.ctg151.2-1	60S ribosomal protein L22	3	3	3	39.1	14.759	3060500000	3180400000	2979400000	3434600000	3252900000	3354500000	3752200000	3391300000	3494800000	3011100000	3096200000	2769000000	1552900000	1538800000	1682800000	541260000	451860000	355880000	1075300000	1157700000	1398100000
cds.evm.model.ctg26.373-1	60S ribosomal protein L22-like 1	4	4	4	45.1	14.534	328150000	239080000		234180000					191980000
cds.evm.model.ctg84.74-1	60S ribosomal protein L23	8	8	8	68.6	14.865	1583000000	1919000000	1510200000	2447300000	2769600000	2415400000	1832900000	2408800000	2059400000	1420300000	2137200000	2376200000	970050000	598450000	284420000	397270000		598360000			482680000
cds.evm.model.ctg84.578-1	60S ribosomal protein L23a	8	8	8	34.2	17.954	4665000000	3798200000	4288900000	4493300000	4811600000	4934400000	4647000000	4238300000	3955100000	4174500000	2746900000	3545800000	1235600000	1221100000	920670000	1378300000	1416100000	1574000000	1668700000	1841400000	1496600000
cds.evm.model.ctg12.281-1	60S ribosomal protein L24	6	6	6	35.7	17.779	2158200000	2433200000	2186900000	3317000000	3249400000	2637600000	2413100000	2416200000	2670800000	2457900000	2415900000	2751700000	688430000	557850000	665040000	825640000	764990000	901870000	1142600000	994160000	961520000
cds.evm.model.ctg47.138-1	60S ribosomal protein L26	8	2	8	44.1	17.258	3763400000	2862700000	3480900000	4099400000	4194400000	5299100000	593900000	3738600000	2011100000	1861000000	1036000000	2113300000		374070000	677350000		1170500000	610340000	661240000	817010000	802520000
cds.evm.model.ctg46.462-1	60S ribosomal protein L27a	8	8	8	48	16.577	3789300000	2978600000	3120100000	3712500000	3961700000	2935700000	3064600000	2417600000	2591000000	2109100000	1384000000	2328200000	988010000	644440000	779710000	482640000	692280000	394350000	412880000	917310000	868160000
cds.evm.model.ctg222.26-1	60S ribosomal protein L28	8	8	8	36.4	18.411	1465200000	1885400000	1406500000	2671000000	2470200000	2571300000	1553900000	2061200000	1761200000	2256300000	1822400000	2011900000	580210000	487300000		878840000	667120000	747750000	896440000	834240000	595240000
cds.evm.model.ctg52.203-1	60S ribosomal protein L3	21	21	21	54.3	46.092	5485200000	5289600000	6422300000	6098100000	7516100000	6958200000	6098600000	6128700000	5353500000	4261800000	4120300000	4265600000	1514700000	1870100000	1712500000	1613300000	1576600000	1302100000	913110000	522200000	575530000
cds.evm.model.ctg19.94-1	60S ribosomal protein L30	7	7	7	66.1	12.784	3066500000	2009600000	2463000000	3320700000	2843200000	3447000000	2643700000	2773800000	2672100000	2185400000	1782100000	2754200000	1309300000	1048600000	1317300000	741740000	1036400000	973220000	1259900000	1024100000	979340000
cds.evm.model.ctg175.14-1	60S ribosomal protein L32	7	7	7	33.5	22.144	2443800000	2012100000	2366800000	2290300000	2010300000	3932000000	2562500000	2787700000	2430300000	2182500000	1360400000	1828800000	437840000	441080000							476530000
cds.evm.model.ctg286.7-1	60S ribosomal protein L34	5	5	5	35.9	13.293	1287600000	1211400000	1250100000	1720900000	1800800000	2027000000	1416500000	1528800000	1509000000	1446700000	931610000	1631000000				366850000		394650000	489550000
cds.evm.model.ctg26.121-1	60S ribosomal protein L35a	6	6	6	33.6	16.58	1666200000	1832300000	1687600000	1988800000	1411200000	1689900000	1381800000	1688800000	1394900000	1636800000	1101100000	1679800000	567500000	525720000	402890000	491490000	560700000		599910000	547770000	507780000
cds.evm.model.ctg60.277-1	60S ribosomal protein L36	5	2	5	30.5	12.224	1112700000	926850000	904470000	1573900000	1581600000	1300700000	552170000	619830000	674700000	820150000	642270000	782650000			172500000			112570000	450200000	385570000	593360000
cds.evm.model.ctg51.79-1	60S ribosomal protein L38	6	6	6	50	8.2178	1005000000	804540000	777070000	730260000	880910000	1142000000	691230000	535730000	450080000	641110000	755270000	605010000	440430000	358020000	388450000	269370000		295030000	616810000	475320000
cds.evm.model.ctg85.195-1	60S ribosomal protein L4	19	19	19	45.2	47.938	6744600000	6150600000	5992300000	7891700000	7824000000	9049700000	7419400000	8347500000	9695100000	8285200000	6592100000	8146800000	1188700000	1283500000	1143500000	2384900000	2402600000	2319600000	1646700000	1916400000	1668700000
cds.evm.model.ctg77.31-1	60S ribosomal protein L5	13	13	13	43.8	33.831	4032200000	3848300000	4316000000	4219300000	4421500000	4456400000	3495100000	4678300000	3687100000	3735700000	3541500000	3062800000	1950700000	1900500000	1895800000	1330200000	1496500000	1585200000	1034300000	1461500000	1155400000
cds.evm.model.ctg69.191-1	60S ribosomal protein L6	12	6	12	42.3	32.331	6390500000	6111000000	6449800000	8097400000	8148000000	7831800000	6776700000	6695800000	6831700000	5685500000	4682800000	6213300000	3167800000	2754000000	2985800000	1726700000	1547200000	1596400000	1488900000	1956400000	1028100000
cds.evm.model.ctg19.285-1	60S ribosomal protein L7	15	15	15	53.6	29.168	4297500000	4637700000	4213100000	6184900000	6592500000	5735700000	4956900000	5684000000	4416200000	5515300000	4698700000	5445300000	1855200000	1850100000	1476100000	2118700000	2146700000	2130100000	1998900000	1654000000	1292100000
cds.evm.model.ctg84.754-1	60S ribosomal protein L7a	13	13	13	42.1	30.025	4947500000	4946700000	5863300000	9358100000	8756600000	7714500000	5375100000	5026000000	4891300000	5895800000	4223900000	5222200000	487370000	889030000		1998500000	1431800000	2605900000	1705200000	1694000000	1398600000
cds.evm.model.ctg198.7-1	60S ribosomal protein L8	12	12	12	30	48.11	3062000000	3266200000	3639100000	5376800000	5235200000	5440800000	5064300000	4317000000	3836400000	3838400000	3298600000	4432000000	1374300000	947280000	760070000	2007300000	2147900000	1343900000	864380000	875320000	962090000
cds.evm.model.ctg9.71-1	60S ribosomal protein L9	11	11	11	65.6	21.863	2106800000	3748200000	2571000000	3248400000	3215600000	3009600000	2505000000	2437600000	2712000000	3537100000	3161700000	2131900000	846640000	1244600000	1169300000	1228000000	1049600000	1017000000	667440000
cds.evm.model.ctg109.6-1	6-phosphofructo-2-kinase/fructose-2,6-bisphosphatase 2	21	21	21	24.6	133.91	2342200000	2065100000	2558600000	2580700000	2575700000	2294500000	4763500000	5382100000	4936800000	3653300000	3318300000	3995800000	5881300000	6526700000	5607300000	4587400000	4446900000	5143400000	495390000	497770000
cds.evm.model.ctg15.669-1	6-phosphogluconate dehydrogenase, decarboxylating	25	25	25	64.9	50.883	4551600000	5144300000	4493100000	5674200000	5278900000	5192900000	6142500000	6557200000	5625100000	7216600000	6239600000	6027900000	5353900000	6134400000	6135200000	5142100000	4561600000	4963900000	4116400000	4498100000	5228500000
cds.evm.model.ctg244.9-1	6-phosphogluconolactonase	11	11	11	68.6	27.603	315770000	272960000	290880000	250650000	284090000	241920000	272610000	326860000	270940000	346420000	341490000	381120000	249390000	193020000	207320000	206920000				261320000	280890000
cds.evm.model.ctg127.15-1	72 kDa type IV collagenase	24	24	24	55.5	70.118	2352300000	2407300000	2263600000	1816100000	1737000000	1951900000	1136000000	1320200000	1207200000	1037300000	1286500000	1171400000	841160000	784120000	917850000	1816000000	2188800000	2091400000
cds.evm.model.ctg71.258-1	78 kDa glucose-regulated protein	32	30	30	54.7	72.456	25225000000	24346000000	24427000000	24298000000	24265000000	23665000000	27542000000	27236000000	26123000000	21046000000	16867000000	19795000000	19688000000	18379000000	18134000000	10230000000	9465000000	10338000000	11526000000	11791000000	10275000000
cds.evm.model.ctg54.290-1	7-dehydrocholesterol reductase	4	4	4	10.2	56.279		124600000		228300000	252870000				226470000	286500000	175280000		198070000	301800000	257810000	155410000	116450000
cds.evm.model.ctg22.62-1	Acetyl-CoA acetyltransferase, cytosolic	15	15	15	56.2	41.198	2900700000	2611400000	2925600000	3394300000	3408700000	3227300000	4337500000	4441900000	5013500000	4076000000	3854300000	4344400000	4545300000	4795200000	5512700000	1475500000	2062200000	1611400000	284730000	416110000
cds.evm.model.ctg46.70-1	Acetyl-CoA acetyltransferase, mitochondrial	14	14	14	47.9	45.211	2186800000	1786900000	1870500000	1532600000	1732300000	1840200000	1723000000	1744900000	2032000000	1618600000	1632100000	1841700000	2127400000	1634400000	1848800000	1805900000	1666600000	1738200000	3226300000	3321600000	2919000000
cds.evm.model.ctg84.715-1	Acetyl-CoA carboxylase 1	23	23	23	15.8	231.93							123600000		126370000			200050000	110030000		228300000
cds.evm.model.ctg5.162-1	Acid ceramidase	13	13	13	33.2	44.371	232600000	241730000	231660000	177290000		250140000				367320000	433780000	411490000	715020000	485610000	652850000	824290000	1308800000	1103200000		177220000	381670000
cds.evm.model.ctg85.175-1	Acidic leucine-rich nuclear phosphoprotein 32 family member A	13	9	13	45.1	31.031	1584500000	1691800000	1664200000	1099000000	1272200000	1535700000	1085800000	916100000	549090000	1291900000	1245600000	1279700000	2570500000	2853300000	2623400000				524510000	1261100000	1274700000
cds.evm.model.ctg23.55-1	Acidic leucine-rich nuclear phosphoprotein 32 family member B	9	5	5	42.6	21.735	609400000	680270000	869760000	737080000	724710000	685720000	603100000	538040000	631050000	569320000	483060000	599420000	1008500000	1146500000	1203900000
cds.evm.model.ctg144.96-1	Acidic leucine-rich nuclear phosphoprotein 32 family member E	5	5	5	24.1	29.385	511830000	337800000	410440000	242000000	194160000	250460000				227630000	211280000		501540000	547080000	558960000				452910000		428980000
cds.evm.model.ctg52.173-1	Aconitate hydratase, mitochondrial	30	30	30	50.6	87.693	2992300000	3288500000	3062800000	2961600000	3163700000	3037500000	2928200000	3004400000	3003000000	3008100000	2948500000	2891400000	1923200000	1587000000	1764200000	2731300000	2456000000	1929100000	2969200000	3198200000	3164500000
cds.evm.model.ctg173.10-1	Actin, alpha skeletal muscle	21	2	2	68.4	42.051																			838830000	531620000	1021200000
cds.evm.model.ctg51.244-1	Actin, cytoplasmic 2	24	2	24	75.2	41.792	194470000000	207960000000	209440000000	213480000000	216880000000	213170000000	213870000000	217620000000	184520000000	193470000000	269800000000	184090000000	151610000000	138310000000	159960000000	240250000000	239140000000	244670000000	158050000000	169470000000	176230000000
cds.evm.model.ctg26.330-1	Actin-like protein 6A	8	8	8	28	47.444	163130000	142730000		174390000	98000000		205590000			167580000		178470000
cds.evm.model.ctg24.153-1	Actin-related protein 2	14	14	14	31.8	58.049	2165500000	2283700000	2443500000	2124200000	2103600000	2529100000	1737900000	2114500000	2007500000	1803800000	2869900000	1941800000	1942000000	1859800000	1999600000	3087600000	3489200000	3408200000	1533900000	1375300000	1520000000
cds.evm.model.ctg163.91-1	Actin-related protein 2/3 complex subunit 1A	11	10	10	44	38.318												207520000	173370000			242330000	189580000	165670000
cds.evm.model.ctg163.34-1	Actin-related protein 2/3 complex subunit 1B	16	15	16	42.4	46.308	1142300000	1023500000	1068900000	1247500000	1432400000	1653700000	1113500000	1040400000	931060000	877240000	1300500000	792170000	919270000	640080000	644660000	1651800000	1509800000	1535000000	323330000	573140000
cds.evm.model.ctg10.77-1	Actin-related protein 2/3 complex subunit 2	16	16	16	39.5	52.635	2205900000	2301000000	2038300000	2131900000	1865900000	1611000000	2173000000	1904700000	1980000000	1865800000	1566700000	1636200000	1954200000	1836500000	1514300000	2014400000	2076600000	2085300000	1834000000	1648900000	1694400000
cds.evm.model.ctg9.187-1	Actin-related protein 2/3 complex subunit 3	5	4	5	18.7	33.759																		481370000	497570000	434620000
cds.evm.model.ctg15.257-1	Actin-related protein 2/3 complex subunit 5	7	7	7	38	22.895		650090000	496840000	550100000	655170000	604820000	722830000	870590000	446740000	605680000	564860000	825090000			509080000	1126100000		853510000			628470000
cds.evm.model.ctg71.264-1	Actin-related protein 2/3 complex subunit 5-like protein	3	3	3	32.1	15.405										126480000		124300000
cds.evm.model.ctg2.404-1	Actin-related protein 3	16	4	16	66.3	37.118	1285900000	1706900000	1564100000	1766700000	1878600000	1887900000	1684900000	1893600000	2039500000	2094900000	2267600000	2275100000	1383700000	1235600000	1324400000	2141100000	2244700000	2468600000	1568700000	1531100000	1081300000
cds.evm.model.ctg23.3-1	Activated RNA polymerase II transcriptional coactivator p15	4	4	4	14.9	33.05	304790000	337710000	405370000	344750000	395560000			232640000	367520000		231470000	323010000									297880000
cds.evm.model.ctg2.659-1	Activator of 90 kDa heat shock protein ATPase homolog 1	13	13	13	43.8	38.242	308680000	321120000	261340000	352520000	406570000	408980000	401460000	371300000	435650000	422990000	380890000	424270000
cds.evm.model.ctg102.24-1	Acyl-CoA dehydrogenase family member 9, mitochondrial	15	15	15	30.2	71.585											237930000	236600000	372450000		305650000
cds.evm.model.ctg84.173-1	Acyl-CoA synthetase family member 2, mitochondrial	16	16	16	37.9	69.898	320300000		372280000	354940000	350990000	382360000	180340000	274360000	314860000	547190000	387640000	654940000	668450000	704670000	748280000	913110000	796200000	427380000	674130000	563970000	453570000
cds.evm.model.ctg2.437-1	Acyl-CoA-binding protein	7	7	7	34.9	16.723	1358300000	1058400000	1372900000	569940000	816160000	471760000	708060000	756700000	913230000	909760000	809450000	739770000	1245900000	1149000000	1192000000			668480000	2976000000	2715300000	2151000000
cds.evm.model.ctg2.746-1	Acyl-coenzyme A thioesterase 2, mitochondrial	5	5	5	15.3	50.955										151550000				161150000	162110000
cds.evm.model.ctg157.9-1	Acyl-coenzyme A thioesterase 9, mitochondrial	9	9	9	23.3	49.746					101930000	77020000		88834000	104550000		82219000
cds.evm.model.ctg144.45-1	Acyl-coenzyme A thioesterase THEM4	6	6	6	19.1	63.005														207570000	297760000
cds.evm.model.ctg19.417-1	Acyl-protein thioesterase 1	6	6	6	37.3	24.104	178920000	228240000	187110000	201790000	136350000	186300000	151970000	232560000	247950000	362630000		258020000	266630000		374900000	267120000	284090000	352270000	327130000	360520000	349650000
cds.evm.model.ctg55.115-1	Acyl-protein thioesterase 2	10	10	10	32.5	51.944	349880000	309100000	358300000	357040000	349750000	399510000	397220000	411990000	398190000	444430000		422050000	417230000		402640000	301810000	441200000	339910000			250150000
cds.evm.model.ctg57.140-1	Adenosine kinase	10	10	10	81.4	19.343	801520000	931630000	732700000	983430000	920750000	936610000	888900000	925550000	872570000	853420000	592800000	681630000	431060000	333640000			257880000
cds.evm.model.ctg57.142-1	Adenosine kinase	12	9	9	44.3	38.954	951570000	797130000	687140000	816540000	601700000	763150000	907200000	961580000	473680000	448480000	574170000	782680000	235410000		204410000
cds.evm.model.ctg34.134-1	Adenosylhomocysteinase	19	19	19	53.5	44.55	1142500000	1080400000	1218300000	503240000	822450000	735140000	847160000	987450000	731360000	1040900000	456450000	845030000	1312600000	1160900000	1240800000	1318500000	1273500000	1387100000	2220600000	1923000000	2439100000
cds.evm.model.ctg55.277-1	Adenylate kinase 2, mitochondrial	11	11	11	65.1	26.492	384910000	409470000	464530000	335580000	299930000	363030000	332190000	329790000	395650000	366500000	467030000	348900000	577570000	389360000	526090000				322790000	469100000	607240000
cds.evm.model.ctg36.167-1	Adenylate kinase 4, mitochondrial	10	10	10	26.5	56.537																			816330000	588940000	565460000
cds.evm.model.ctg71.232-1	Adenylate kinase isoenzyme 1	11	11	11	61.1	23.457																			3656900000	2334400000	1480800000
cds.evm.model.ctg15.775-1	Adenylosuccinate synthetase isozyme 2	9	7	9	21.8	59.67	310240000	317760000	269030000	178870000	370970000		289250000	300840000	276300000		256460000	231620000
cds.evm.model.ctg142.82-1	Adenylyl cyclase-associated protein 1	24	3	24	73.1	50.789	8339800000	7987300000	8035100000	8492800000	8928500000	9067200000	8290600000	7671700000	7981200000	8127100000	7834000000	6550000000	4175300000	5001800000	4406400000	8032200000	7921700000	9053900000	1770900000	931480000	2220100000
cds.evm.model.ctg10.33-1	Adenylyl cyclase-associated protein 1	23	2	2	62.9	51.162	543130000	475190000	494770000	827650000	654910000	607360000	485490000	633300000	514270000	390620000	604780000	444210000	417650000	589990000	451080000	966320000	834540000	958180000	241130000	255570000	267660000
cds.evm.model.ctg14.353-1	Adipocyte enhancer-binding protein 1	27	26	27	30.9	128.15	7819800000	7300600000	7126100000	5766600000	6174000000	6092400000	5975500000	5885400000	5857000000	4008100000	5118800000	5228800000	12673000000	11599000000	11903000000	2584000000	2901600000	1986700000	2571900000	2854700000	3258600000
cds.evm.model.ctg100.21-1	Adipocyte plasma membrane-associated protein	15	15	15	40.3	50.252	496110000	255190000	309490000	310020000	190070000	343390000	249090000	322720000	312960000	550800000	605840000	557450000	780980000	752390000	810560000	547800000	717800000	704330000
cds.evm.model.ctg45.51-1	Adipogenesis regulatory factor	3	3	3	59.2	7.9187																			413020000	434680000
cds.evm.model.ctg26.238-1	Adiponectin	6	6	6	31.8	25.942	708590000	913010000	800690000	636230000	660050000	685870000	424370000	546550000	444210000	523260000	389860000	617990000	676900000	562590000	453310000	1142200000	1216700000	960160000	1249200000	1623800000	926720000
cds.evm.model.ctg5.196-1	ADP/ATP translocase 1	16	6	6	55.4	32.967	247240000			251940000													351610000		318160000	348660000	264220000
cds.evm.model.ctg171.12-1	ADP/ATP translocase 2	17	3	5	56.4	32.955	1315700000	1191100000	1289900000	1258100000	1405900000	1417200000	1418000000	1664400000	1279500000	1206000000	879820000	1185500000	870650000	762640000	586760000	751980000	642650000	635650000	545160000	486860000
cds.evm.model.ctg178.20-1	ADP/ATP translocase 3	18	6	18	59.6	32.135	5502000000	5504100000	5666100000	7382600000	6938000000	6188000000	6571100000	6502100000	5748100000	7774900000	6426200000	6446600000	5867200000	5621500000	5343100000	4537000000	4208100000	4165500000	2580000000	2686500000	1975500000
cds.evm.model.ctg85.125-1	ADP-dependent glucokinase	8	8	8	19.2	53.934	278890000		221120000	246490000	286340000	321510000	265990000	193610000		228370000		402280000
cds.evm.model.ctg30.98-1	ADP-ribosylation factor 3	15	5	15	52.1	40.602	7825000000	8196200000	7827100000	7317900000	7122500000	7063200000	6404900000	7594100000	6711500000	7316200000	8298200000	7037300000	4386900000	5469400000	4911300000	4480800000	4166500000	4551400000	3851100000	3740100000	4549200000
cds.evm.model.ctg70.34-1	ADP-ribosylation factor 4	12	6	8	80	20.527	5191300000	6199800000	6084700000	4470000000	4566200000	3994300000	4772600000	4746800000	4521500000	4650400000	4119000000	3555800000	3077900000	3188500000	3073200000	1290000000	1398900000	1499800000	1962900000	1966900000	2212700000
cds.evm.model.ctg79.147-1	ADP-ribosylation factor 6	6	6	6	40.8	22.142	237400000	375570000	289140000	335780000	296650000	283670000	281840000	228570000	294940000	308820000		247400000	265780000	289680000	298090000	548640000	477250000	365570000
cds.evm.model.ctg52.142-1	ADP-ribosylation factor GTPase-activating protein 3	19	17	19	50.5	56.75	548930000	513800000	507650000	719340000	602610000	783590000	550000000	723490000	661120000	483890000	478170000	667580000
cds.evm.model.ctg38.53-1	ADP-ribosylation factor-like protein 1	7	7	7	50.6	18.575	436730000	297670000	405760000	345990000	353150000	395160000	474420000	428530000	444480000	366530000	367240000	374180000	275570000	201290000	292610000				169650000	273600000
cds.evm.model.ctg31.334-1	ADP-ribosylation factor-like protein 6-interacting protein 1	9	9	9	31.1	33.944	1306600000	1487100000	2078600000	2612200000	2161800000	2599800000	2564400000	2255500000	2862400000	3126600000	2161500000	952300000	301690000	298520000	432830000					964440000	701000000
cds.evm.model.ctg27.263-1	ADP-ribosylation factor-like protein 8B	3	2	2	20.9	25.074						123920000									136250000	199340000		193850000
cds.evm.model.ctg6.171-1	Adseverin	25	25	25	46.9	80.593									164730000		304800000					830590000	706800000	797960000	5139500000	4639700000	4344300000
cds.evm.model.ctg55.46-1	Aflatoxin B1 aldehyde reductase member 2	9	9	9	37.4	36.241	229400000		213980000		161780000	239540000	174440000		157060000	164050000		335210000	242220000	428640000	351890000	566890000	680100000	632630000	648980000	740740000	682830000
cds.evm.model.ctg123.62-2	Aggrecan core protein	50	50	50	25.7	266.02	25438000000	24550000000	24961000000	19049000000	20139000000	20010000000	25128000000	26882000000	26243000000	30310000000	32036000000	27667000000	17437000000	17052000000	15862000000				228250000000	215290000000	245450000000
cds.evm.model.ctg22.9-1	A-kinase anchor protein 12	26	26	26	23.3	184.74																			710940000	794250000	1833800000
cds.evm.model.ctg76.222-1	Alanine--tRNA ligase, cytoplasmic	33	33	33	44.4	106.72	671300000	888950000	618330000	727700000	769580000	998910000	668640000	713880000	694440000	676120000	782030000	851900000		304790000	368460000	249540000	347950000	246490000
cds.evm.model.ctg134.29-1	Alcohol dehydrogenase [NADP(+)]	20	20	20	48.5	48.955	1621600000	1522700000	1716100000	1058300000	1157200000	939910000	1451200000	1161300000	1175200000	1414000000	834860000	1353900000	1721300000	1620900000	1607000000	1580800000	1623600000	1606900000	2511600000	2078300000	2294200000
cds.evm.model.ctg9.244-1	Alcohol dehydrogenase class-3	17	17	17	45	47.368	999890000	733010000	832610000	591080000	731970000	751110000	855700000	804290000	805580000	719620000	372410000	806060000	1354100000	1473400000	1372900000	1049400000	1239500000	1084700000	3336000000	3564700000	2914000000
cds.evm.model.ctg69.202-1	Aldehyde dehydrogenase, mitochondrial	23	21	23	30.2	120.79	706720000	434330000	504310000	366420000	622400000	681900000	418100000	336200000	459000000	248160000	260280000	346480000	1320700000	1303500000	1196700000	2562700000	3889800000	4071200000	2448600000	2389900000	2211000000
cds.evm.model.ctg29.57-1	Aldehyde oxidase 2	35	35	35	16.4	293.47						35302000				276150000		134450000	76125000	276460000		2041800000	1839800000	1526200000
cds.evm.model.ctg4.288-1	Aldose 1-epimerase	9	9	9	42.4	37.66		216270000	208330000	267930000	278920000	245900000	330900000		206950000	413380000	317460000	274280000	426800000	411060000	460820000	542670000	466070000	349660000	818580000	693730000	660070000
cds.evm.model.ctg90.97-1	Aldose reductase	19	19	19	63.6	39.968	4290000000	4617200000	4867500000	2631500000	2716000000	2459200000	2449800000	3014500000	3280400000	1394500000	1173000000	1487600000	1023100000	857800000	961160000	408580000	564690000	613380000	1126500000	1078800000	633470000
cds.evm.model.ctg55.77-1	Alkaline phosphatase, tissue-nonspecific isozyme	23	23	23	49.4	57.155	1982700000	2487500000	2151200000	3760000000	3891700000	3591800000	3545400000	3562800000	3141200000	7141800000	6694500000	6296000000	4498100000	5680800000	4400000000	2435200000	2331800000	2915200000
cds.evm.model.ctg2.98-3	Alkyldihydroxyacetonephosphate synthase, peroxisomal	16	16	16	36.3	68.787	177830000		185630000				228150000	240580000		688530000	922540000	561380000	502760000	422370000	439060000
cds.evm.model.ctg798.2-1	Allergen Bos d 2	6	5	6	26.9	19.548										521070000	524640000		1284900000	2200800000	2236900000	7022900000	6422400000	6926400000
cds.evm.model.ctg99.33-1	Allergen Bos d 2	5	4	4	48.6	15.652																939050000	773840000	870850000
cds.evm.model.ctg99.37-1	Allergen Bos d 2	9	5	9	33.5	25.167										150230000			913680000	1069200000	770160000	6247500000	5841500000	4966900000
cds.evm.model.ctg99.38-1	Allergen Bos d 2	7	3	3	41.3	19.929														394560000	527380000		553530000	1165400000
cds.evm.model.ctg70.94-1	Alpha/beta hydrolase domain-containing protein 14B	8	8	8	59.5	22.47										211500000			243030000	310440000	287180000	316030000	378240000		1083200000	1369700000	1240200000
cds.evm.model.ctg33.21-1	Alpha-1-acid glycoprotein	15	15	15	58.9	23.283	12584000000	11286000000	11777000000	3294600000	3256700000	3404000000	15867000000	16498000000	15619000000	21553000000	20596000000	20028000000	3068000000	3243300000	3175400000	6093700000	5502200000	6215100000	1727000000	2610900000	1762400000
cds.evm.model.ctg217.19-1	Alpha-1B-glycoprotein	21	21	21	54.8	56.993	14918000000	15816000000	16717000000	9730900000	8787900000	9758200000	14170000000	14659000000	14382000000	24313000000	21910000000	21931000000	34438000000	32847000000	34022000000	16902000000	17126000000	17642000000	6892900000	8394100000	4858100000
cds.evm.model.ctg237.2-1	Alpha-1-macroglobulin	54	50	53	20.1	348.54	924120000	591350000	652990000				107670000	1347200000	831550000	1730500000	1514100000	1594500000	4713600000	4028500000	3173400000	1468500000	1611200000	1785800000
cds.evm.model.ctg84.523-1	Alpha-2-antiplasmin	14	14	14	35.2	54.402	1741500000	1750400000	1695300000	1331600000	1708200000	1469900000	2273100000	2267900000	2358100000	2898400000	2546300000	2483000000	2413000000	2459000000	2681300000	2069100000	2422100000	1844600000	613250000	635260000
cds.evm.model.ctg26.244-1	Alpha-2-HS-glycoprotein	13	13	13	43.5	38.148	28922000000	19193000000	24561000000	19586000000	25282000000	21388000000	15018000000	13619000000	13492000000	26963000000	26265000000	38914000000	64417000000	78365000000	62863000000	50510000000	46972000000	50307000000	13193000000	12425000000	13172000000
cds.evm.model.ctg237.1-1	Alpha-2-macroglobulin	84	39	84	73.5	163.79	13528000000	12096000000	12719000000	12607000000	12114000000	13145000000	12430000000	11541000000	13259000000	18639000000	21124000000	20302000000	25081000000	23990000000	25333000000	48551000000	49235000000	46712000000	6819100000	8518000000	4094600000
cds.evm.model.ctg93.47-1	Alpha-2-macroglobulin receptor-associated protein	16	16	16	48.5	41.772	911450000	596630000	723820000	808990000	576690000	884510000	587370000	317780000	392940000	448900000	383650000	634520000	475220000	383870000	380290000	345750000	275900000	232420000	541590000	327730000
cds.evm.model.ctg2.789-1	Alpha-actinin-1	61	37	42	75.5	105.49	9900600000	9925300000	9410100000	9277400000	9892400000	8209900000	9423700000	9182500000	9418400000	6532000000	6405900000	6214600000	5293500000	4843300000	4771200000	13264000000	12077000000	13282000000	5125900000	5280500000	5328300000
cds.evm.model.ctg86.65-1	Alpha-actinin-2	47	29	31	63.8	103.76																				157900000	123620000
cds.evm.model.ctg54.204-1	Alpha-actinin-3	27	13	13	34.7	103.23																				349130000	363930000
cds.evm.model.ctg164.94-1	Alpha-actinin-4	62	41	62	72.9	104.91	22482000000	24182000000	23472000000	22669000000	22369000000	24105000000	23109000000	23590000000	24283000000	19749000000	20397000000	22379000000	19327000000	19847000000	19377000000	31278000000	28844000000	31319000000	19177000000	18925000000	15624000000
cds.evm.model.ctg93.41-1	Alpha-adducin	9	9	9	18.6	76.53	114810000	70800000	68664000	93336000			74919000		62913000	90767000
cds.evm.model.ctg60.426-1	Alpha-aminoadipic semialdehyde dehydrogenase	9	9	9	48.5	29.042	796100000	641360000	575000000	607260000	445840000	620480000	726750000	562100000	630060000	638410000	756360000	711520000			437030000	536260000	439150000	395170000	1221800000	1102400000	806060000
cds.evm.model.ctg60.425-1	Alpha-aminoadipic semialdehyde dehydrogenase	7	7	7	44.3	19.516		317520000	280440000	194460000	270330000	320850000	323680000	276270000	410020000	394940000	674720000	175530000	307450000	196780000				278160000	270420000		504010000
cds.evm.model.ctg144.81-1	Alpha-endosulfine	3	3	3	31.6	13.005			168570000		160210000	220080000
cds.evm.model.ctg15.639-1	Alpha-enolase	24	18	24	48.7	70.143	26890000000	27318000000	29501000000	31233000000	29100000000	30092000000	31512000000	28815000000	33325000000	39984000000	43643000000	37199000000	15994000000	16470000000	17011000000	19364000000	18961000000	19747000000	41156000000	40855000000	44467000000
cds.evm.model.ctg35.234-1	Alpha-fetoprotein	29	29	29	20.5	183.97	1189100000	933910000	817390000	327360000	690550000	930020000	412360000	279020000	217630000	1682200000	1421500000	2214500000	3198800000	2930500000	2931000000	1319400000	1036700000	1173300000
cds.evm.model.ctg89.14-1	Alpha-galactosidase A	4	4	4	17.1	43.214								125080000										321630000
cds.evm.model.ctg52.158-1	Alpha-N-acetylgalactosaminidase	11	11	11	31.6	46.558	316220000	265020000	351350000	276170000	258070000	291880000	245090000	412570000	341120000	459160000	477860000	553440000	761220000	651240000	644120000	1247500000	1114800000	1194500000			224840000
cds.evm.model.ctg197.45-1	Alpha-N-acetylglucosaminidase	13	13	13	26.1	82.686																326530000	302210000	318260000
cds.evm.model.ctg46.418-1	Alpha-parvin	12	10	12	34.6	41.376	233740000	425100000	402210000	325900000	315370000	383330000	284660000	251250000	246740000	316280000	381560000		264730000	285660000	221600000	225290000	183580000		471900000	588420000	687220000
cds.evm.model.ctg121.95-1	Alpha-soluble NSF attachment protein	12	12	12	38.6	42.005			163050000																211460000		316060000
cds.evm.model.ctg111.46-1	Amine oxidase [flavin-containing] A	9	7	7	29.8	45.93																	204970000	140600000	243030000	250050000	292710000
cds.evm.model.ctg111.47-1	Amine oxidase [flavin-containing] B	9	7	9	20.2	58.397																		561020000	1269400000	900490000
cds.evm.model.ctg12.295-1	Aminoacyl tRNA synthase complex-interacting multifunctional protein 1	17	17	17	71.1	33.892	368460000	429820000	524930000	340610000	344950000	338010000	666880000	504410000	488720000	567120000	1190500000	845470000		409600000	368090000	347850000	370550000	552620000
cds.evm.model.ctg163.57-1	Aminoacyl tRNA synthase complex-interacting multifunctional protein 2	11	11	11	43.4	35.355	515470000	529610000	435200000	633720000	583440000	504230000	693910000	535510000	697110000	571920000	428850000	505730000		342390000	395060000	311270000	353310000	294260000
cds.evm.model.ctg70.92-1	Aminoacylase-1	19	19	19	65.9	45.349													109950000			171720000	163840000	191850000	3571100000	4268700000	3732800000
cds.evm.model.ctg15.15-1	Aminopeptidase B	16	16	16	19.1	133.92		284330000	282410000	216830000	214190000	315200000	303390000	342530000	326930000	341880000	185570000
cds.evm.model.ctg123.44-1	Aminopeptidase N	28	28	28	40.2	109.1		83613000								41130000		122020000	1588800000	1909700000	1417900000	1293700000	1423000000	1855500000
cds.evm.model.ctg78.62-1	AMP deaminase 1	6	6	6	10.4	105.71			143450000			105100000
cds.evm.model.ctg32.58-1	AMP deaminase 2	15	15	15	17.5	99.468			185980000					113260000
cds.evm.model.ctg12.114-1	Amyloid beta A4 protein	20	19	20	31.5	86.839		169610000			124530000	82590000	307590000	347210000	363030000	285790000	95281000	237330000	384070000	146940000	394370000
cds.evm.model.ctg3.277-1	Anamorsin	8	8	8	27.7	33.289	290610000	304610000	198610000	277280000	279950000		339440000	347560000	418650000			244380000
cds.evm.model.ctg184.38-1	Angiogenin-1	6	6	6	34	16.683																			2493000000	2429300000	1256900000
cds.evm.model.ctg434.2-1	Angiotensinogen	21	21	21	71.8	48.853	543530000	690300000	616260000	786580000	840910000	846810000	654870000	723580000	729100000	932670000	704340000	763840000	805070000	781530000	770520000	1504800000	1671500000	1584800000	407180000	890380000	399040000
cds.evm.model.ctg20.12-1	Ankycorbin	12	12	12	15.4	116.4			102050000					103330000
cds.evm.model.ctg11.184-1	Annexin A1	18	18	18	48.1	39.628	12188000000	13297000000	12479000000	3755500000	4134700000	3614400000	4161600000	4890400000	3918600000	4231900000	4167900000	3685600000	7257600000	6268400000	7185300000	8388300000	7939000000	7494000000	9303900000	9606200000	10954000000
cds.evm.model.ctg57.202-1	Annexin A11	15	14	14	29.2	59.906	291660000			278090000	190220000	251130000	235490000		227790000	420700000	172770000	436190000	257850000				204510000	644720000	1702800000	3151500000	2045200000
cds.evm.model.ctg79.240-1	Annexin A2	33	33	33	54.7	55.15	49090000000	48066000000	49011000000	21308000000	20714000000	21430000000	22517000000	22861000000	23132000000	19150000000	23035000000	22550000000	41064000000	40738000000	35431000000	32110000000	29616000000	31062000000	97761000000	88879000000	92285000000
cds.evm.model.ctg24.203-1	Annexin A4	21	21	21	50.5	46.782	3255700000	3602500000	3127200000	1880900000	1735200000	1770500000	1474000000	1645500000	1655800000	1794400000	1851600000	1728000000	2321800000	2503600000	2328300000	2419900000	2379200000	2521400000	6409300000	5459000000	7285300000
cds.evm.model.ctg153.4-1	Annexin A5	22	22	22	28.5	89.068	24904000000	27514000000	25884000000	14012000000	14027000000	14438000000	14839000000	14095000000	16763000000	13397000000	12211000000	12075000000	14944000000	17871000000	15322000000	10651000000	10486000000	10413000000	30364000000	32083000000	37513000000
cds.evm.model.ctg64.38-3	Annexin A6	41	41	41	67.8	76.605	14650000000	13404000000	14804000000	6338100000	6104700000	6181500000	8321000000	8264700000	7437400000	5524300000	5825400000	6920800000	7369700000	7707200000	7083400000	4073900000	3853400000	4131400000	8175700000	9658700000	10057000000
cds.evm.model.ctg45.59-1	Annexin A8	22	22	22	32.8	79.94	7587600000	7045000000	7148600000	6937900000	6834300000	6312300000	7037500000	7182200000	7770500000	6179300000	7723800000	5687800000	4297600000	4402500000	4362800000	3798800000	4151800000	4401900000	8163200000	8777800000	10027000000
cds.evm.model.ctg24.198-1	Anthrax toxin receptor 1	4	4	4	8.1	73.104																	298030000	270520000
cds.evm.model.ctg15.353-1	Antithrombin-III	28	16	28	51.8	58.364	7731700000	9187300000	8868300000	6321300000	7112600000	6465800000	8151700000	7509800000	6355300000	10515000000	9168000000	9171600000	14209000000	10443000000	10358000000	7587900000	7096900000	7047300000	3554600000	3920600000	3202400000
cds.evm.model.ctg84.686-1	AP-1 complex subunit beta-1	37	25	37	55.5	105.69	1439800000	1866500000	1675400000	1971400000	1924200000	2072000000	1440400000	1610900000	1394700000	1807300000	2104100000	1615100000	922780000	429750000	869800000	940970000	816700000	1054100000	1331800000	941090000	807850000
cds.evm.model.ctg69.332-1	AP-1 complex subunit beta-1	28	16	16	37.9	106.66	382080000	370080000	257510000	323420000	369940000	228290000	321490000	297680000	270480000	271400000		294610000	397210000	324240000	318350000	311760000	353840000
cds.evm.model.ctg3.88-1	AP-1 complex subunit gamma-1	14	14	14	18.8	93.461	221650000	314320000	243170000	286200000	428820000	296320000	169330000	209500000		273870000		223770000
cds.evm.model.ctg169.13-1	AP-1 complex subunit mu-1	12	12	12	33.8	48.586			121300000	78756000		96886000	116700000
cds.evm.model.ctg180.74-1	AP-2 complex subunit alpha-1	27	15	15	36.5	89.378	124420000	171870000	215440000	169070000	211670000	250590000	262940000	257780000	206360000	171530000	116140000	216980000							220660000	171260000
cds.evm.model.ctg54.360-1	AP-2 complex subunit alpha-2	37	25	37	35.6	146.66	1048300000	992510000	926490000	1122100000	1152600000	936850000	853840000	980840000	1102700000	959300000	1382000000	1036600000	268490000		150200000	902340000	837170000	958830000	1288800000	1221100000	932060000
cds.evm.model.ctg26.288-1	AP-2 complex subunit mu	16	16	16	40.6	49.389	508670000	661600000	517810000	665610000	690800000	571050000	497010000	574420000	400420000	454080000	543300000	409060000	455580000	341650000	279400000	370320000	486200000	356030000	588390000	596590000	299990000
cds.evm.model.ctg121.80-1	AP-2 complex subunit sigma	2	2	2	10.6	17.018		212680000				107840000									195820000
cds.evm.model.ctg85.249-1	AP-3 complex subunit beta-1	16	15	16	16.2	119.63		176340000						169940000
cds.evm.model.ctg60.376-1	AP-3 complex subunit delta-1	20	20	20	21	136.76	111110000		82567000			147930000	105310000	78049000	117370000			137200000
cds.evm.model.ctg57.139-1	AP-3 complex subunit mu-1	9	7	9	30.1	46.939		136060000	135700000	126390000	142430000					138010000
cds.evm.model.ctg657.2-1	Apolipoprotein A-I	26	8	26	75.1	30.235	38312000000	36722000000	44928000000	17621000000	18893000000	23416000000	27460000000	28598000000	25822000000	30920000000	26400000000	36294000000	53331000000	60877000000	62070000000	39091000000	34963000000	38455000000	20154000000	21919000000	20810000000
cds.evm.model.ctg133.107-1	Apolipoprotein A-II	3	3	3	49	11.16	2338700000	2758100000	1955000000	906390000	1088900000	897480000	1599400000	1835800000	1823100000	1240900000	348020000	1267400000	1595900000	1433400000	1112000000	1553400000	1640700000	2030200000	1570000000	1961400000	1153800000
cds.evm.model.ctg657.4-1	Apolipoprotein A-IV	23	22	23	68.4	42.86	6774900000	5482100000	5973700000	3890500000	3233200000	3551900000	931560000	650040000	1553900000	1150100000	2535900000	1079700000	5907600000	5450300000	6092400000	4273800000	3462300000	3782100000	3082400000	3508300000	2599400000
cds.evm.model.ctg657.3-1	Apolipoprotein C-III	3	3	3	41.5	9.2825		253390000	323010000	252890000	203070000		458910000		394370000	455910000	329380000	467330000	458110000	496630000	321070000	337710000		300340000	227150000	307760000	273050000
cds.evm.model.ctg26.158-1	Apolipoprotein D	7	7	7	48.7	21.47	414230000	545820000				318730000	507790000	521030000	574280000	556180000	909740000	663980000	1593400000	1456800000	1309400000	789630000	780450000	813050000
cds.evm.model.ctg121.17-1	Apolipoprotein E	14	14	14	47.2	36.053		157880000												421230000		1106100000	1250400000	1006600000	1094700000	992940000	722360000
cds.evm.model.ctg220.52-1	Apolipoprotein M	3	3	3	17.6	21.277								93639000			71707000
cds.evm.model.ctg8.254-1	Apoptosis inhibitor 5	13	13	13	25.5	61.139	320350000	347850000	357870000	303810000	271570000	279950000	306970000	352470000		372930000	322100000	250960000		244520000		316080000	264730000	278620000
cds.evm.model.ctg106.34-1	Apoptosis-inducing factor 1, mitochondrial	14	14	14	29.5	66.794			202670000	235490000	251590000	197320000	183160000	276890000	160070000	214010000	187840000	199810000	316880000	176000000		224340000	236090000			237640000	247680000
cds.evm.model.ctg14.221-1	Aquaporin-1	2	2	2	12.2	28.792																			810420000	754280000	863210000
cds.evm.model.ctg71.171-1	Argininosuccinate synthase	13	13	13	37.6	46.389																			534200000	1125800000	754050000
cds.evm.model.ctg144.80-1	Aryl hydrocarbon receptor nuclear translocator	15	14	15	12.6	225.86		304110000								472280000	415820000	397790000	764230000	827390000	852970000	1624000000	1603500000	1349200000
cds.evm.model.ctg26.496-1	Arylacetamide deacetylase-like 2	13	9	13	44.1	44.614											136860000		1795000000	1728000000	1932700000	368090000	456270000	455100000
cds.evm.model.ctg52.6-1	Arylsulfatase A	10	9	9	27.8	53.68	189050000			138500000			327710000		217960000	464760000	339670000	280550000	280240000				248780000		508950000	599410000	405270000
cds.evm.model.ctg67.53-1	Asparagine--tRNA ligase, cytoplasmic	20	4	20	42.6	64.287	1166600000	1206900000	1262800000	1590300000	1594000000	1681100000	1692900000	1231300000	1424700000	877660000	1047000000	1034100000	323360000	317110000	278940000	222000000	710720000	284870000	227600000	582000000	254060000
cds.evm.model.ctg83.34-1	Aspartate aminotransferase, cytoplasmic	20	6	20	49.9	55.224		370570000		326060000	182080000	482700000	277220000				190620000	386700000				349080000	179900000	387970000	470490000	538440000
cds.evm.model.ctg3.239-1	Aspartate aminotransferase, mitochondrial	25	25	25	66.7	47.472	1944000000	1724600000	1792000000	2104200000	2466500000	2120300000	1811100000	2157100000	2501700000	2541400000	2270900000	2199100000	1429700000	1275000000	1373600000	2132900000	1800500000	2032900000	1591500000	1892100000	1823600000
cds.evm.model.ctg46.452-1	Aspartate--tRNA ligase, cytoplasmic	29	5	29	62.9	57.094	1009700000	616070000	1080200000	1100100000	973880000	1180500000	917240000	988820000	861050000	1075900000	768800000	840220000	294020000	454080000	504310000		468640000	506600000	504850000	507740000
cds.evm.model.ctg10.116-1	Aspartyl aminopeptidase	13	13	13	41.2	54.3	229670000	229420000		207260000	252350000	251300000	251900000	414410000	214040000		297090000	261200000	203740000			420330000	407090000	449920000	312250000	385930000	328990000
cds.evm.model.ctg19.357-1	Aspartyl/asparaginyl beta-hydroxylase	26	26	26	41.2	83.459	957480000	1143500000	1167200000	788930000	844080000	863660000	716340000	523200000	633130000	575530000	689040000	659540000	1464200000	1396600000	1001800000	301540000	422100000	321880000	824740000	651480000	666470000
cds.evm.model.ctg133.73-1	Astrocytic phosphoprotein PEA-15	6	6	6	60	15.04		174730000								205050000			127070000	190220000							275120000
cds.evm.model.ctg31.229-1	Ataxin-2-like protein	17	17	17	20.5	109.56		201550000		201420000	163220000	166450000						225340000
cds.evm.model.ctg54.86-1	Atlastin-3	17	15	16	38.2	72.998	602910000	588820000	805060000	666470000	532220000	564070000	592960000	517440000	430000000	463000000	731450000	624340000	995790000	1021900000	942560000	695770000	665420000	756450000	231020000
cds.evm.model.ctg78.104-1	ATP synthase F(0) complex subunit B1, mitochondrial	10	10	10	34.8	28.709	753090000	946820000	610670000	383890000	449960000	289600000	628860000	785360000	836280000	397450000	303770000		365430000	422600000	474800000	283510000	290760000	409320000	712180000	569660000	398110000
cds.evm.model.ctg67.147-1	ATP synthase subunit alpha, mitochondrial	28	28	28	49.6	68.145	12634000000	14565000000	13637000000	13194000000	12475000000	13040000000	13848000000	14520000000	13909000000	12439000000	13260000000	13409000000	9097700000	11440000000	10977000000	10817000000	11915000000	11800000000	9705300000	10419000000	10676000000
cds.evm.model.ctg30.368-1	ATP synthase subunit beta, mitochondrial	24	24	24	64.6	61.77	18217000000	18650000000	17726000000	17992000000	18076000000	16634000000	18098000000	19203000000	18944000000	19952000000	21877000000	18883000000	15435000000	15781000000	16442000000	20170000000	18739000000	19183000000	17434000000	16735000000	14108000000
cds.evm.model.ctg1.217-1	ATP synthase subunit d, mitochondrial	11	11	11	70.2	18.62	953240000	1034500000	700060000	306780000	350360000	343930000	555260000	607550000	532120000	554690000	617410000	404000000	1028900000	788780000	758850000	443110000	341740000	351190000	668050000	546200000	993400000
cds.evm.model.ctg64.345-1	ATP synthase subunit delta, mitochondrial	4	4	4	37.5	17.623	617640000	882660000	864560000	704830000	657130000	647190000	836960000	827010000	623190000	712100000	453260000	697010000	808190000	1070800000	1411400000	887660000	951890000	999090000	611730000		492600000
cds.evm.model.ctg80.34-1	ATP synthase subunit gamma, mitochondrial	9	9	9	31.6	32.953	1081900000	969330000	1273300000	883000000	1065500000	1088300000	1581000000	1126100000	923460000	922860000	657370000	1101200000	932770000	1147700000	1125900000		919470000	839620000	1258900000	1037900000	579120000
cds.evm.model.ctg12.1-1	ATP synthase subunit O, mitochondrial	8	8	8	47.9	23.401	1544800000	1262300000	1438200000	1081100000	1137700000	1056600000	1289700000	1030200000	1393600000	1391200000	992850000	1249100000	541440000	699430000	570560000	599960000	561790000	567060000	1008100000	1030300000	1082500000
cds.evm.model.ctg60.60-1	ATPase ASNA1	8	8	8	27.9	38.792	138390000	173970000	150550000		108930000	130730000	140010000		173890000	110840000			185460000	195620000	256000000					108460000
cds.evm.model.ctg31.299-1	ATP-binding cassette sub-family A member 3	18	18	18	13.1	233.99	2344000000	2181200000	2431900000	2494200000	2450800000	2936400000	2798400000	2656000000	2619000000	3488700000	2586800000	3851300000	1693400000	2471700000	2011400000	2200900000	2427400000	2183800000	1747600000	1586000000	1575000000
cds.evm.model.ctg47.90-1	ATP-binding cassette sub-family E member 1	18	18	18	42.7	67.314	381630000	419900000	336970000	448130000	396190000	459190000	521400000	468100000	431820000	353550000	338750000	400220000
cds.evm.model.ctg220.7-1	ATP-binding cassette sub-family F member 1	13	13	13	20.5	95.344	1046800000		1258200000	1198500000	1060300000	941490000	292240000	789350000	571010000	521930000		517020000	885480000
cds.evm.model.ctg149.85-1	ATP-binding cassette sub-family F member 2	11	11	11	20.8	71.345	121270000	127630000		114720000	159190000	187140000	203640000		164000000
cds.evm.model.ctg197.30-1	ATP-citrate synthase	49	49	49	50.9	122.08	4504700000	4492800000	4883600000	5650300000	6139300000	6848800000	6965700000	6952100000	6821700000	6115300000	4856100000	4257400000	2088900000	2411900000	1827300000	1576700000	1737700000	1926100000	783580000	749140000	799260000
cds.evm.model.ctg44.201-1	ATP-dependent 6-phosphofructokinase, liver type	25	21	25	39.9	85.358	931820000	1068400000	823990000	1357600000	1345300000	1323600000	1262300000	1413600000	1266300000	1235700000	997680000	1249300000	848750000	821950000	819920000	882920000	949580000	975530000	1619600000	1640900000	1196900000
cds.evm.model.ctg49.54-1	ATP-dependent 6-phosphofructokinase, platelet type	19	16	16	32.6	85.91	321840000	182520000		275420000	348150000	342700000	338220000	326570000		296330000						238760000			288930000
cds.evm.model.ctg15.264-1	ATP-dependent RNA helicase A	36	36	36	32.3	141.81	759870000	545680000	654150000	940400000	751540000	723330000	836670000	846930000	1157500000	754160000	1049700000	670060000	246330000	175160000		524570000	356020000	468330000		221930000	304230000
cds.evm.model.ctg24.433-1	ATP-dependent RNA helicase DDX1	31	31	31	52.2	82.452	2079000000	2656200000	1939100000	2599400000	1993800000	2254700000	1971500000	2298000000	2309200000	2291800000	1787500000	1966500000	675780000	850980000	605600000	1072700000	1373600000	1150100000	1504800000	1159000000	1069600000
cds.evm.model.ctg2.417-1	ATP-dependent RNA helicase DDX18	5	5	5	9.7	71.867		114970000					93026000	120840000
cds.evm.model.ctg60.11-1	ATP-dependent RNA helicase DDX39A	14	3	3	34.5	56.085	72788000		104410000
cds.evm.model.ctg111.29-1	ATP-dependent RNA helicase DDX3X	30	28	29	58	67.056	2786400000	2932100000	3031400000	3694400000	3381400000	3429800000	3215600000	3116900000	3258600000	2645400000	2690400000	2332700000	690100000	886190000	626600000	1281600000	1320400000	1080600000	224490000		195970000
cds.evm.model.ctg57.72-1	ATP-dependent RNA helicase SUPV3L1, mitochondrial	9	8	9	8	129.9	218350000			347820000		323190000	246750000		263700000	216700000	175330000	221800000			163560000	345600000	359670000	315600000			289950000
cds.evm.model.ctg64.363-1	Azurocidin	9	9	9	47.2	26.495																6716300000	7950900000	9999600000
cds.evm.model.ctg34.69-1	Bactericidal permeability-increasing protein	8	8	8	19.2	55.164																371250000	354340000	344400000
cds.evm.model.ctg68.308-1	BAG family molecular chaperone regulator 2	12	12	12	55.7	23.506	751680000	493320000	693150000			151690000	400610000	357060000	239590000	197440000	270800000
cds.evm.model.ctg37.28-1	BAG family molecular chaperone regulator 3	13	13	13	29.3	61.48	211660000		212170000	253310000	256670000	260400000		277900000	158430000	222970000		182290000
cds.evm.model.ctg51.399-1	Band 3 anion transport protein	31	30	31	36.2	104.13										361700000		420260000	53238000	226110000	304580000	854470000	996900000	1292800000
cds.evm.model.ctg114.17-1	Band 4.1-like protein 2	37	35	37	46.1	103.19	1878900000	1551500000	1789700000	2474600000	2600200000	2484200000	2747500000	2715100000	2487800000	1672800000	1215800000	1331300000	120210000	338100000	363690000				2248700000	2155600000	2349700000
cds.evm.model.ctg54.182-1	Barrier-to-autointegration factor	4	4	4	25.3	16.177	421780000	496400000	493910000	353920000	391090000		328970000			349450000			519530000	397660000	410710000	426880000			2383400000	1576100000	1367400000
cds.evm.model.ctg121.16-1	Basal cell adhesion molecule	19	19	19	17.2	150.34	162550000		165280000	198340000				174840000
cds.evm.model.ctg55.82-1	Basement membrane-specific heparan sulfate proteoglycan core protein	146	146	146	49.9	468.09	17691000000	17842000000	17909000000	19890000000	20270000000	20786000000	13224000000	14545000000	14277000000	16294000000	13861000000	15014000000	14448000000	15561000000	15019000000	15908000000	14800000000	15272000000	31877000000	30174000000	28012000000
cds.evm.model.ctg29.59-1	Basic leucine zipper and W2 domain-containing protein 1	14	13	14	25.5	62.057	627130000	623050000	597570000	219110000	234750000	244050000	322250000	302640000						305440000	341990000
cds.evm.model.ctg64.375-1	Basigin (Fragment)	11	11	11	42.6	27.216	399360000	426720000	569210000	455870000	523120000	500200000	490150000	496800000	342330000	853560000	619890000	620760000	611500000	529790000	603330000					303570000	336710000
cds.evm.model.ctg199.18-1	B-cell receptor-associated protein 31	8	8	8	24.1	27.885		347610000					223380000		238500000		287350000		441280000	448980000	224700000	439980000			658760000	736960000	737150000
cds.evm.model.ctg43.39-1	Bcl-2-associated transcription factor 1	7	6	6	5.9	192.9	144110000	118520000		142080000	159600000		200250000	167880000	145570000
cds.evm.model.ctg52.256-1	Bcl-2-like protein 13	8	8	8	17.6	58.233													396710000	352340000	321210000
cds.evm.model.ctg46.130-1	Beta,beta-carotene 9',10'-oxygenase	16	16	16	26	96.811													609820000	429990000	488810000
cds.evm.model.ctg51.9-1	Beta-2-glycoprotein 1	11	6	11	41.7	39.453	2287100000	2186000000	2509400000	2143600000	2012500000	2617400000	2205800000	2099800000	2310800000	3049400000	3819600000	3022000000	4417700000	3897800000	4610700000	2345600000	2123700000	1722000000	2715300000	2413800000	1378500000
cds.evm.model.ctg2.525-1	Beta-2-microglobulin	2	2	2	17.9	15.349	212870000	184230000	163000000	148180000	210940000	273400000		324100000	345220000	237530000		192110000			177570000		169690000				491670000
cds.evm.model.ctg4.62-1	Beta-centractin	7	7	7	17.6	42.326	535960000	367990000	541470000	267510000	487400000	658900000	559330000	646520000	611660000	515230000	323040000	570420000	402610000	427870000		596100000	533460000
cds.evm.model.ctg84.421-1	Beta-enolase	17	11	11	54.8	47.796																			3135800000	3371900000	3313800000
cds.evm.model.ctg27.67-1	Beta-galactosidase	15	15	15	32.8	73.466	422020000	378670000	460200000	276030000	250360000	218380000	384690000	326290000	397970000	537850000	271860000	544820000	377640000			627560000	607720000	690920000
cds.evm.model.ctg31.124-1	Beta-glucuronidase	15	15	15	24.2	74.534	274480000	268310000	323330000	199430000	175390000	245980000	230410000		211650000	224480000		322380000	461650000	471270000	418380000	627740000	592390000	487550000	520360000	419540000	492180000
cds.evm.model.ctg85.130-1	Beta-hexosaminidase subunit alpha	13	13	13	30.8	60.477	580990000	396390000	615410000	291210000	403200000	488030000	426670000	457240000	454110000	534780000	235170000	460040000	546160000	708380000	709330000	1021000000	1212500000	1095800000	792450000	652910000	621000000
cds.evm.model.ctg1208.2-1	Beta-hexosaminidase subunit beta	4	3	3	33.3	17.736									104200000		128630000	119220000						246740000
cds.evm.model.ctg803.1-1	Beta-hexosaminidase subunit beta	7	2	3	19.1	49.07																		341350000	255790000
cds.evm.model.ctg92.1-1	Beta-hexosaminidase subunit beta	8	4	8	33.7	38.124	441070000	412910000	393860000	437110000	268390000	194610000	383580000	382420000	340990000	361660000		347450000	488260000	492820000	453430000	945830000	1128800000	942100000	531660000	569350000
cds.evm.model.ctg9.309-1	Bifunctional 3'-phosphoadenosine 5'-phosphosulfate synthase 1	23	21	21	48.2	70.897	472310000	812670000	606270000	1043800000	975790000	917400000	974170000	947030000	900260000	722310000	663820000	502940000									233020000
cds.evm.model.ctg45.148-1	Bifunctional 3'-phosphoadenosine 5'-phosphosulfate synthase 2	26	24	26	51.4	72.594	2219300000	2055700000	2470500000	2289800000	2198000000	2544900000	3875100000	3612000000	3253700000	2502000000	2775800000	2808200000							1464000000	1315300000	334270000
cds.evm.model.ctg15.899-1	Bifunctional glutamate/proline--tRNA ligase	59	58	59	48.7	170.21	4944900000	5605100000	4748600000	5782500000	5593700000	5381900000	4537700000	4955100000	4800400000	4748300000	5116400000	5030700000	663210000	1076600000	449260000	614050000	329320000	287250000	197280000		199330000
cds.evm.model.ctg4.173-1	Bifunctional methylenetetrahydrofolate dehydrogenase/cyclohydrolase, mitochondrial	4	4	4	19.4	37.813				163550000	100860000
cds.evm.model.ctg10.55-1	Bifunctional purine biosynthesis protein PURH	27	27	27	55.7	67.976	797490000	656920000	722090000	1097100000	845050000	962800000	993380000	946930000	913360000	731060000	559740000	900610000	158480000	399080000	343920000	577000000	531070000	651170000	436610000	676980000	456760000
cds.evm.model.ctg75.61-1	Bifunctional UDP-N-acetylglucosamine 2-epimerase/N-acetylmannosamine kinase	11	11	11	17.3	79.398		98551000		132350000	154110000
cds.evm.model.ctg199.10-1	Biglycan	19	19	19	60.7	41.59	23003000000	21523000000	23381000000	14413000000	15505000000	15163000000	14170000000	14466000000	15894000000	20295000000	18512000000	18168000000	59332000000	62800000000	62189000000	21781000000	20615000000	20242000000	289950000000	343060000000	366270000000
cds.evm.model.ctg110.49-1	Biotinidase	5	5	5	12.9	57.705													148790000	110250000				64802000
cds.evm.model.ctg84.551-1	Bleomycin hydrolase	10	10	10	15.4	90.713		218230000								221300000	342350000										208750000
cds.evm.model.ctg220.38-1	BOLA class I histocompatibility antigen, alpha chain BL3-6	16	12	16	64.5	35.338							550110000	654980000	615890000	509680000	609740000	710410000				2273900000	2733600000	3425300000	243020000	216640000
cds.evm.model.ctg220.39-1	BOLA class I histocompatibility antigen, alpha chain BL3-6	6	2	3	16.9	40.812													266650000	270500000	254750000
cds.evm.model.ctg31.220-1	BolA-like protein 2	3	3	3	51.2	10.099	150210000											167800000	301950000		220810000
cds.evm.model.ctg9.190-1	Bone sialoprotein 2	4	4	4	18.1	30.915										591320000			780500000	1425900000	1625200000
cds.evm.model.ctg23.69-1	Brain acid soluble protein 1	15	15	15	83.3	23.019	1282500000	1310200000	641200000	803320000	873370000	597650000	673040000	443370000	1067700000	1520200000	1598100000	1767100000	1708900000	1389900000	1246200000	3541900000	2207700000	3320400000		238780000
cds.evm.model.ctg51.234-1	Brain-specific angiogenesis inhibitor 1-associated protein 2	12	12	12	19.3	83.44					176050000		98935000		108690000
cds.evm.model.ctg55.244-1	Brain-specific angiogenesis inhibitor 2	9	9	9	3.5	344.49	452610000	587270000	300510000	484750000	474620000	440520000	426060000	364180000	295890000	391880000			735640000	528700000	617180000
cds.evm.model.ctg180.32-1	Branched-chain-amino-acid aminotransferase, mitochondrial	11	11	11	35.9	44.48												190210000	273730000	209140000	235240000
cds.evm.model.ctg68.176-1	BTB/POZ domain-containing protein 9	9	9	9	13.1	80.057	539330000	500530000	756990000	737210000	694300000	605410000	812440000	848660000	714480000	1078700000	605840000	943970000	1038500000	1307300000	1146500000	1171700000	933500000	899180000	1713800000	1817700000	1579700000
cds.evm.model.ctg7.441-1	BTB/POZ domain-containing protein KCTD12	12	11	12	42.2	35.904	455780000	773330000	1098500000	770920000	772300000	695690000	848750000	832350000	600190000	1088100000	1260200000	928670000	915520000	1023000000	1175500000	785610000	583500000		1185300000	1237600000	979470000
cds.evm.model.ctg17.207-1	C-1-tetrahydrofolate synthase, cytoplasmic	31	31	31	46.7	101.38	532120000	577280000	470600000	481340000	421570000	386170000	452880000	499420000	560590000	300340000		373410000				333390000			390890000	453500000	348480000
cds.evm.model.ctg109.5-1	C4b-binding protein alpha chain	10	10	10	55.4	22.008	521110000	550340000	620760000	633170000	639090000	587370000	1735000000	1800000000	1730400000	1283300000	1009600000	1256900000	1265100000	1513900000	1668600000	1536000000	1548500000	1762300000
cds.evm.model.ctg24.282-1	CAD protein	41	41	41	24.4	243.01	479080000	462790000	479760000	654810000	774760000	642600000	690300000	744970000	1065200000	756280000	572910000	587720000
cds.evm.model.ctg3.135-1	Cadherin-1	10	10	10	13	109.73													407250000	322470000	263260000	348520000		381510000
cds.evm.model.ctg3.220-1	Cadherin-11	10	10	10	17.1	88.034	311850000	179540000	225380000			290910000	198990000	257460000	265600000			293110000	255110000	409250000
cds.evm.model.ctg76.120-1	Cadherin-13	11	11	11	20	77.854	316220000	444630000	216960000	155720000	151550000	136080000	243780000	179110000	269720000		183860000	434430000	2109200000	2843700000	2542700000	3508200000	3947400000	3329700000	667130000	138240000	863580000
cds.evm.model.ctg18.91-1	Cadherin-2	10	10	10	16.6	99.851							198920000		219000000
cds.evm.model.ctg9.357-1	Calcium/calmodulin-dependent protein kinase type II subunit delta	16	11	16	39.6	57.761	469210000	408440000	404710000	825450000	474820000	483680000	572720000	434810000	545700000	510520000	628020000	532230000	356290000	337860000	300660000		346650000	287560000	455220000	321040000	467620000
cds.evm.model.ctg2.165-1	Calcium-binding mitochondrial carrier protein Aralar1	17	14	17	30.2	74.47	233580000	149070000				162640000	159730000	122440000	118960000	219030000		117350000					115220000			94510000
cds.evm.model.ctg32.29-1	Calcium-binding mitochondrial carrier protein SCaMC-1	14	14	14	29.8	51.615	167070000			199910000		197630000	166110000		177180000
cds.evm.model.ctg10.208-1	Calcium-binding protein 39	7	6	7	20.5	39.869	122480000	96468000
cds.evm.model.ctg56.85-1	Calcium-regulated heat stable protein 1	5	5	5	36.7	15.861	336070000						289660000	399630000											274150000		390550000
cds.evm.model.ctg15.350-1	Calcyclin-binding protein	10	10	10	58.3	26.348	2273500000	2787600000	2174400000	1999500000	1232800000	827230000	1640500000	936570000	1488100000	289440000		1100000000	2790500000	1548300000	1685000000	1522000000		455860000			497830000
cds.evm.model.ctg121.71-1	Calmodulin	14	13	14	85.9	16.837	15699000000	12570000000	15198000000	8491800000	7886500000	9328300000	13914000000	13636000000	14935000000	14545000000	19163000000	15828000000	33198000000	30573000000	34460000000	6663000000	6073100000	5360700000	11682000000	9888700000	8925700000
cds.evm.model.ctg100.7-1	Calmodulin	7	7	7	77.2	16.824											399930000	313950000	3126600000	3285700000	2891800000	2364000000	2537300000	1694600000
cds.evm.model.ctg146.30-1	Calnexin	24	24	24	38.6	60.806	5195400000	5080400000	4611800000	4116200000	3521100000	3489700000	3539800000	4277100000	4685700000	2983000000	3460200000	2929200000	6223000000	7342600000	6323800000	200990000	310050000		3513800000	3333500000	4047100000
cds.evm.model.ctg164.46-1	Calpain small subunit 1	9	9	9	72.9	23.827	1344900000	1376700000	1513600000	1184100000	1246600000	1383600000	1110500000	924730000	1268900000	1143600000	1187600000	1181300000	1149900000	1248700000	1120600000	1109900000	1339200000	1240600000	977190000	1089900000	1076900000
cds.evm.model.ctg54.143-1	Calpain-1 catalytic subunit	32	32	32	51.3	82.055	1320200000	1298300000	1094400000	1324400000	1089500000	1251900000	865070000	920360000	899000000	1146600000	1172100000	1012200000	797470000	714090000	731210000	1266100000	1416500000	1495600000	970050000	293060000	585570000
cds.evm.model.ctg15.853-1	Calpain-2 catalytic subunit	22	22	22	38.8	80.169	1318300000	959290000	951240000	861670000	919110000	985700000	857730000	878950000	845420000	844350000	518610000	612450000	335260000	401060000	455900000			355230000	853770000	1253200000	1140700000
cds.evm.model.ctg1.168-1	Calpastatin	16	16	16	27	86.703	767040000	654990000	647050000	481230000	392570000	587990000	375230000	552110000	832160000	404680000	591480000	864120000	1978600000	1905600000	1556200000	647130000	608900000	731300000	360470000	568810000
cds.evm.model.ctg60.184-1	Calponin-1	13	13	13	56.6	33.254																5436000000	6047600000	5107000000	200250000		191780000
cds.evm.model.ctg64.353-1	Calponin-2	11	10	10	45.6	33.494	1618400000	1812800000	1782000000	1871800000	2039200000	2079900000	1676600000	1757700000	1732600000	1627400000	1756500000	1880900000	2161800000	1612800000	1754400000	966140000	1195800000	1372300000	295470000
cds.evm.model.ctg104.12-1	Calponin-3	16	15	16	66.9	36.357	3359200000	4658900000	3542300000	5585400000	5119900000	4838800000	5225600000	4488700000	5705400000	3365600000	3506600000	2979500000	2047300000	1873800000	1214900000	1869700000	1412900000	1391800000	1806500000	1350100000	399180000
cds.evm.model.ctg60.46-1	Calreticulin	21	21	21	71.5	41.542	18156000000	19273000000	19198000000	15531000000	18880000000	17708000000	19730000000	23251000000	23590000000	19409000000	26357000000	18558000000	19710000000	22045000000	18716000000	905450000	858210000	883140000	10887000000	9667400000	9590400000
cds.evm.model.ctg14.466-1	Calumenin	22	22	22	72.1	36.998	3747400000	5323200000	3734300000	3850300000	4622600000	3184200000	2787400000	3217400000	2548900000	3012500000	4200200000	3301000000	4056000000	3771600000	4489100000		173670000		2004200000	2291800000	2439900000
cds.evm.model.ctg60.16-1	cAMP-dependent protein kinase catalytic subunit alpha	8	2	8	19.3	50.738	159540000	205820000		183580000		152240000				190630000		227900000								290050000
cds.evm.model.ctg51.24-1	cAMP-dependent protein kinase type I-alpha regulatory subunit	14	14	14	37.4	42.891	256510000	255680000	392280000	327470000	180140000	431270000	267370000	293720000	384560000	261020000	314440000	335390000							290720000	293640000	329640000
cds.evm.model.ctg70.171-1	cAMP-dependent protein kinase type II-alpha regulatory subunit	14	13	14	50.4	45.035	174290000	252800000	189300000	173810000	261730000		176870000	146040000	249930000	237730000	238740000	202520000	268890000		161130000					228770000	369080000
cds.evm.model.ctg69.93-1	CAP-Gly domain-containing linker protein 1	25	20	25	20.2	162.03			80701000	185470000	170270000
cds.evm.model.ctg8.196-1	Caprin-1	13	13	13	24.9	78.285	839430000	833380000	816860000	892070000	995490000	842660000	1054600000	1139400000	1545000000	649580000	529480000	793760000	510010000	376110000	485500000
cds.evm.model.ctg112.15-1	Carbonic anhydrase 2	14	14	14	72.3	29.016										1472400000	1441300000	1429900000	1291200000	822900000	1388700000	2741800000	2380600000	2081900000	598510000	1081200000	106480000
cds.evm.model.ctg112.16-1	Carbonic anhydrase 3	14	14	14	54.3	40.109							157040000	167750000		1251400000	435450000	351450000	653940000	431340000	803950000	771940000	537190000	767320000	1133100000	1147200000	1183300000
cds.evm.model.ctg116.8-1	Carbonyl reductase [NADPH] 1	14	12	14	40.4	67.788	533310000	449790000	391690000	282170000	424520000	416770000	566900000	536990000	509790000	516200000	371820000	593600000		366450000	378670000	666670000	684370000	739760000	4224900000	5503900000	4049300000
cds.evm.model.ctg116.13-1	Carbonyl reductase [NADPH] 3	9	7	7	45.5	29.628		156400000						105840000				152830000	102870000	150460000	142230000	176080000	228330000	312540000
cds.evm.model.ctg23.112-1	Carboxymethylenebutenolidase homolog	4	4	4	10.8	39.064		84869000			84574000									180970000	170010000
cds.evm.model.ctg7.113-1	Carboxypeptidase B2	7	7	7	20.8	43.601	132510000			155740000	185590000				242280000							247190000	273800000
cds.evm.model.ctg26.170-1	Carboxypeptidase N subunit 2	10	10	10	25.4	60.107													320650000			226990000	277460000
cds.evm.model.ctg71.192-1	Carnitine O-acetyltransferase	14	14	14	26.7	71.005	103290000								123090000	232730000	164940000	276410000	823320000	760450000	758880000	272840000		186290000
cds.evm.model.ctg152.61-1	Cartilage intermediate layer protein 2	36	36	36	39.3	126.76																			11532000000	10858000000	12224000000
cds.evm.model.ctg55.229-1	Cartilage matrix protein	25	25	25	56.9	51.539																			48318000000	47701000000	53695000000
cds.evm.model.ctg152.38-1	Cartilage oligomeric matrix protein	42	39	42	56	82.248	1715500000	2706600000	2443200000	1118500000	2243600000	2044700000	2882900000	3989300000	2906400000	3328400000	2064900000	3553300000	435670000	370550000					49967000000	48462000000	54747000000
cds.evm.model.ctg27.68-1	Cartilage-associated protein	18	18	18	39.9	50.382	1795800000	2118700000	1724900000	1375800000	1788900000	1582700000	821350000	788950000	733730000	1278300000	864540000	1219900000	711480000	593090000	748550000				418320000		95468000
cds.evm.model.ctg64.70-1	Casein kinase I isoform alpha	9	9	9	27.4	44.288												239740000			140870000	217390000	267710000	171430000
cds.evm.model.ctg115.154-1	Casein kinase II subunit alpha	13	11	13	28.9	68.129	2073500000	1136500000	1316600000	1755700000	1813900000	1647400000	1619600000	1355200000	1617700000	1340400000	1368400000	1306900000		419000000					652890000		639930000
cds.evm.model.ctg220.55-1	Casein kinase II subunit beta	3	3	3	15.3	24.794							226830000	200510000
cds.evm.model.ctg5.208-1	Caspase-3	7	7	7	33.6	31.848		173110000	137240000	152520000	147490000	182220000				171330000	78485000	111530000
cds.evm.model.ctg9.329-1	Caspase-6	10	10	10	18.1	71.586	299780000	264140000	304380000	302030000	286270000	277310000	295820000	400430000	343160000	189650000	259320000	281190000
cds.evm.model.ctg8.200-1	Catalase	26	26	26	67.1	58.783	360730000	179520000	476470000	141210000		99006000	499750000	525990000	624230000	1312500000	978210000	1046600000	301320000	640140000	452930000	2155700000	1987600000	2681100000	5895400000	5282000000	5678700000
cds.evm.model.ctg207.86-1	Catechol O-methyltransferase	11	11	11	49.8	31.477	340840000	392500000	389780000	389470000	418640000	347130000	530220000	745020000	436040000	471650000		355480000							418620000	292360000	415980000
cds.evm.model.ctg64.216-1	Catenin alpha-1	40	40	40	49.3	125.51	984980000	1063300000	1015400000	1025600000	1019200000	954070000	919680000	674320000	1068800000	1005000000	867520000	738340000	1316200000	1224900000	1537900000	739330000	948020000	1037400000	477260000	582760000	269780000
cds.evm.model.ctg27.164-1	Catenin beta-1	29	24	24	44.8	85.854	455890000	356360000	328890000	331950000	349630000	497350000	572970000	418960000	357840000	484950000	203870000	369710000	308180000	400040000	352640000		419220000	266160000
cds.evm.model.ctg242.15-1	Catenin delta-1	32	32	32	47.7	107.84	478040000	766320000	538010000	823070000	918900000	894070000	626670000	729700000	572120000	720340000	871300000	712480000	625380000	693690000	724140000	717360000	875130000	784960000
cds.evm.model.ctg70.186-1	Cathelicidin-7	5	5	5	40.8	22.622																3474500000	4285500000	3462200000
cds.evm.model.ctg16.99-1	Cathepsin B	13	13	13	49.3	36.764		311750000	567200000		153610000				416040000	631970000	851100000	494530000	1702100000	1413600000	1255500000	2454900000	2051400000	2602100000	469620000	195620000	228810000
cds.evm.model.ctg54.330-1	Cathepsin D	17	17	17	54.7	40.754	3131900000	3621000000	3167700000	3009300000	3097800000	3082100000	2862400000	3014200000	3025300000	6328700000	5912800000	5454400000	4736700000	4889700000	5353000000	7422300000	7214600000	7379100000	3928000000	3345500000	4399000000
cds.evm.model.ctg28.215-1	Cathepsin L1	11	10	10	38.4	43.092										382950000				749970000	518100000	616560000	834990000	635090000
cds.evm.model.ctg115.97-1	Cathepsin Z	8	8	8	45.9	32.116			268430000			224010000			254340000			467990000		288450000	477210000	641270000	816150000	683800000	538710000	510090000
cds.evm.model.ctg200.5-1	Cation-dependent mannose-6-phosphate receptor	7	7	7	27.7	31.104		224800000	294930000		209450000	167100000		140590000		340640000		185230000	368060000	472790000	411480000						184160000
cds.evm.model.ctg22.67-1	Cation-independent mannose-6-phosphate receptor	46	46	46	23.7	274.24	285740000	226000000	271250000		198370000	171910000				214390000	271910000	259620000	337650000	498260000	496940000					380900000
cds.evm.model.ctg14.125-1	Caveolin-1	9	9	9	51	23.262	972790000	808790000	832400000	872210000	954330000	1190400000	506260000	736260000	687300000		231670000	502860000	402460000	559180000		390310000	674610000	533240000	4449000000	3994500000	3257000000
cds.evm.model.ctg84.695-1	C-C motif chemokine 16	3	3	3	34.9	14.673																			1482200000	1388400000	1494500000
cds.evm.model.ctg94.66-1	CD109 antigen	35	35	35	29.2	181.5	1548400000	1671300000	1509000000	1981400000	2119300000	1954600000	1356100000	1653900000	1633100000	2552000000	2622500000	2533300000	2340600000	2049600000	2321600000	1531300000	1698100000	1411700000	3429700000	2974100000	2710200000
cds.evm.model.ctg12.302-1	CD166 antigen	12	12	12	28	64.781												257630000	709030000	1102500000	1179800000
cds.evm.model.ctg258.9-1	CD177 antigen	8	8	8	25.1	77.805																4723700000	5120100000	4274400000
cds.evm.model.ctg85.118-1	CD276 antigen	9	9	9	32.4	58.936		516450000	733980000	435160000		465040000			365500000	481110000	337960000	437150000	1023400000	1051000000	1221700000	576300000	691880000	816920000	388160000	326840000
cds.evm.model.ctg8.210-1	CD44 antigen	8	8	8	9.3	100.33	664490000	717100000	624040000	324100000	391880000	407510000	279070000			1226800000	845910000	754860000	3062400000	3110400000	2823300000	2357000000	2007500000	2125000000	348780000		368760000
cds.evm.model.ctg133.9-1	CD5 antigen-like	10	10	10	25.6	55.971	314460000	451240000	224570000	666880000	857510000	709340000	1591300000	1618300000	1485800000	1215000000	1112800000	1167400000	3459100000	4411600000	4430900000	1019700000	1008400000	830750000
cds.evm.model.ctg30.411-1	CD63 antigen	3	3	3	9	30.237	1046900000	1128200000	874690000	813650000	1184500000	1220300000	929280000	1030200000	943220000	1015000000	794730000		818020000								283330000
cds.evm.model.ctg54.314-1	CD81 antigen	4	4	4	28.4	25.807		618890000	649710000		406600000	398170000			463150000	557560000	419330000	591680000	905190000	1035800000	1029200000	674570000	554800000	592520000	1711100000	1584700000	1180600000
cds.evm.model.ctg52.336-1	CD9 antigen	5	5	5	14.7	40.33	948840000	879340000	762950000		390120000	500120000	966950000	841660000	615900000	530080000	749950000	646350000	1208500000	1311800000	1164600000	2046300000	2213500000	2274500000	2948600000	2669600000	2094300000
cds.evm.model.ctg60.12-1	CD97 antigen	8	8	8	13.2	90.752										155030000					244840000
cds.evm.model.ctg84.104-1	CDK5 regulatory subunit-associated protein 3	9	9	9	19.4	56.968							122190000		179240000
cds.evm.model.ctg46.190-1	Cell adhesion molecule 1	10	10	10	25.2	51.175							177610000				152570000				180820000
cds.evm.model.ctg108.8-1	Cell cycle and apoptosis regulator protein 2	17	17	17	24.2	94.036	442370000		343090000	420580000	283310000	304590000	385190000	462750000	334520000	389220000	346800000	232130000					389530000	301100000
cds.evm.model.ctg55.85-1	Cell division control protein 42 homolog	8	7	8	48.2	21.305	2862800000	2091200000	2813000000	2165500000	2634100000	2257200000	2945900000	2194400000	2926400000	2426000000	1968500000	2394600000	2214600000	3380700000	3265900000	4376400000	4568500000	3803400000	3199200000	2983600000	1760100000
cds.evm.model.ctg68.64-1	Cell division cycle 5-like protein	13	13	13	14.4	128.78				172000000				181220000	289240000
cds.evm.model.ctg24.289-1	Cell growth regulator with EF hand domain protein 1	11	11	11	59	31.21	1082300000	1026500000	1010600000	1200400000	1162500000	1022000000	946210000	920630000	968640000	1418300000	1339100000	894010000	839390000	819520000	718000000
cds.evm.model.ctg46.291-1	Cell surface glycoprotein MUC18	11	11	11	22	68.906	413050000	163790000	357970000	193390000		233450000	383510000	270980000					502690000	522450000	417610000	588690000	709840000	906070000
cds.evm.model.ctg60.77-1	Cellular nucleic acid-binding protein	7	7	7	47.1	18.712	446830000	341690000	392860000	324970000	552700000	377160000	551020000	559330000	427190000	454570000	463960000	456330000	480470000		432290000		421030000
cds.evm.model.ctg74.64-1	Cellular retinoic acid-binding protein 1	11	10	10	83.9	15.591	4425800000	4249200000	4398500000	1473000000	1737600000	1357900000	789480000	808870000	440990000	1536900000	1852400000	2562900000	4041800000	4618500000	4704100000	1985400000	1568800000	1415000000
cds.evm.model.ctg46.164-1	Centromere/kinetochore protein zw10 homolog	10	10	10	10.6	160.84						74198000	93197000		113640000
cds.evm.model.ctg15.304-1	Centrosome-associated protein 350	13	12	13	4.2	427.46				143690000			183130000						176580000								202580000
cds.evm.model.ctg26.531-1	Ceruloplasmin	51	32	51	33.2	237.28	5608300000	5606400000	5874800000	5111400000	4631600000	4711700000	9537000000	9554000000	9845800000	7432800000	7041200000	6114400000	5746900000	5900100000	5964900000	8861700000	9049600000	8871500000	1376900000	2599000000	1490600000
cds.evm.model.ctg85.90-1	Charged multivesicular body protein 4a	4	4	4	9	46.62									150560000			119830000
cds.evm.model.ctg34.138-1	Charged multivesicular body protein 4b	7	7	7	35.3	24.922	218870000	209460000		191910000	202170000										161060000
cds.evm.model.ctg220.59-1	Chloride intracellular channel protein 1	11	11	11	64.3	26.992	1117400000	1290800000	1262300000	1385300000	1601300000	1175500000	1288800000	1425000000	1298700000	1477200000	1490100000	1395100000	1290400000	1621600000	1456700000	1191700000	954790000	1121600000	570460000	671790000	661600000
cds.evm.model.ctg55.131-1	Chloride intracellular channel protein 4	16	15	16	72.3	28.727	1156400000	1157600000	1099500000	776500000	794250000	956980000	777670000	1163300000	849420000	759350000	632070000	783320000	957190000	889600000	1017800000	720020000	819610000	755620000	1479500000	2104000000	1621400000
cds.evm.model.ctg26.134-1	Choline-phosphate cytidylyltransferase A	9	9	9	34.9	41.942			217940000	168170000				178690000
cds.evm.model.ctg52.178-1	Chondroadherin-like protein	18	18	18	30.9	80.816																			964680000	995800000	715330000
cds.evm.model.ctg74.40-1	Chondroitin sulfate proteoglycan 4	61	61	61	37.4	245.94	4994700000	4514700000	3917100000	6098200000	6466000000	6882900000	4780100000	4905600000	5267200000	4973400000	4693600000	4797900000	693210000	1098600000	1321400000	158150000	149320000	38720000	799550000	329900000	1252200000
cds.evm.model.ctg67.90-1	Chromatin target of PRMT1 protein	4	4	4	25	26.38				130250000			115720000	163400000	179010000		119330000
cds.evm.model.ctg14.272-1	Chromobox protein homolog 3	8	6	8	50	21.842	376360000	256160000	337420000	236330000	264180000	391640000	269600000	296300000	259960000	226590000	337470000	345450000			211920000				366100000	321880000	331110000
cds.evm.model.ctg13.60-1	Chromobox protein homolog 5	7	6	6	44.5	22.225		110870000			133490000	141040000
cds.evm.model.ctg52.352-1	Chromodomain-helicase-DNA-binding protein 4	21	10	21	13.7	217.91	158560000	116730000	100350000	124500000	152700000	153140000	152310000	161480000	167190000	154710000	144940000	161170000
cds.evm.model.ctg30.382-1	Citrate synthase, mitochondrial	16	16	16	42.7	51.694	1712500000	1656000000	1416900000	1543300000	1545200000	1378800000	1512900000	1634000000	1573400000	1556300000	1563400000	1651300000	918350000	924350000	1034500000	1380700000	1374200000	1284800000	869000000	789250000	178520000
cds.evm.model.ctg84.753-1	Clathrin heavy chain 1	80	80	80	63	188.71	13152000000	13177000000	13168000000	16110000000	15091000000	16334000000	12856000000	11875000000	13803000000	14709000000	15099000000	14578000000	5967500000	6555400000	4998000000	10014000000	10389000000	10596000000	9195800000	9540400000	8430100000
cds.evm.model.ctg1.16-1	Clathrin interactor 1	12	12	12	19.1	72.465	523610000	664160000	542160000	630680000	463000000	615440000	440200000	538370000	398730000		303370000	392240000
cds.evm.model.ctg75.62-1	Clathrin light chain A	9	9	9	36.2	23.322	1328200000	1062300000	1192100000	912210000	1142900000	1199200000	1386200000	1234000000	951520000	1491500000	1325800000	965180000	712990000	954790000	919100000	774670000
cds.evm.model.ctg61.66-1	Clathrin light chain B	7	7	7	26.3	25.098			559760000	348690000			333350000	346750000		733990000	526890000	513060000	704730000	570720000	914530000	869650000	614420000	781760000	379960000	419450000
cds.evm.model.ctg127.23-1	Cleavage and polyadenylation specificity factor subunit 5	6	6	6	30.8	23.414	145140000	164010000	174820000	198590000	148960000	138640000	263860000	143950000	226140000	158880000		141820000							202150000		98017000
cds.evm.model.ctg30.250-1	Cleavage and polyadenylation specificity factor subunit 6	10	10	10	32	46.132	257460000	248150000	230830000	265530000	317030000	317390000	369320000	282280000	289630000	348200000	391390000	265870000									151200000
cds.evm.model.ctg16.57-1	Clusterin	14	7	14	38.3	51.04	1230700000	1206700000	1224700000	1070900000	846010000	1014700000	1343300000	1321100000	1222100000	2321500000	2116500000	1930900000	3533100000	2993000000	3664900000	3506100000	3755300000	3376700000	3136400000	3758600000	3789900000
cds.evm.model.ctg76.105-1	Coactosin-like protein	12	12	12	69.7	16.01	320730000	369560000	485360000	226810000		314380000	303340000		385250000	741820000	738680000	510170000	1794100000	1652700000	2270100000	735110000	707590000	677360000
cds.evm.model.ctg103.44-1	Coagulation factor IX (Fragment)	9	9	9	18.2	58.132	109690000	136120000		197190000	117160000	168680000		263290000		387970000	381390000	303200000	200510000	228110000		245350000
cds.evm.model.ctg66.123-1	Coagulation factor X	12	12	12	11.6	109.6													282920000	284890000	283440000	339630000	457080000	372430000
cds.evm.model.ctg61.92-1	Coagulation factor XII	8	8	8	19.3	66.731								170890000				212870000
cds.evm.model.ctg98.37-1	Coagulation factor XIII A chain	23	23	23	23	128.66					123280000								558190000	677560000		407250000	450230000	585270000	751170000	976470000	819450000
cds.evm.model.ctg133.76-1	Coatomer subunit alpha	60	60	60	56.1	138.34	6675700000	6200100000	6373300000	7747500000	7945100000	7576600000	5621200000	6436800000	6117800000	6408600000	5755300000	6189900000	2222400000	2363900000	1987200000	1002200000	1272600000	1228600000	527210000	732580000	567210000
cds.evm.model.ctg46.406-1	Coatomer subunit beta	56	56	56	47.4	159.03	6415200000	6335100000	5675900000	6338300000	6433800000	6938800000	6527100000	5776200000	6277300000	4578700000	5582400000	6587900000	3258700000	2857400000	3159900000	2329900000	2415600000	2837900000	2170700000	1313500000	1793100000
cds.evm.model.ctg44.51-1	Coatomer subunit beta'	40	40	40	39.1	154.86	4385800000	4147300000	3762100000	4442500000	4679600000	3269000000	3342600000	2924900000	3508100000	2931100000	4474300000	3368200000	2872800000	3223300000	2941800000	402650000	600270000	326780000	769800000	154640000	1040200000
cds.evm.model.ctg152.43-1	Coatomer subunit epsilon	13	13	13	58.5	36.355	1940800000	1535700000	1198400000	946570000	834060000	730380000	881010000	641130000	508820000	888890000	680920000	620560000	521810000	439520000	478900000			300000000	387770000	475570000	808070000
cds.evm.model.ctg102.30-1	Coatomer subunit gamma-1	41	36	41	65.2	97.549	6295600000	7956400000	7075600000	7420000000	7872000000	8297400000	6173200000	6299100000	6879500000	5950800000	6517300000	6102500000	2346200000	2854600000	2582300000	520410000	701650000	573230000	1847800000	1552000000	1552700000
cds.evm.model.ctg13.64-1	Coatomer subunit zeta-1	3	3	3	17.2	23.102		204300000	298470000	136630000	142640000		132030000	191890000	204690000					122310000	206030000
cds.evm.model.ctg84.108-1	Coatomer subunit zeta-2	6	6	6	26.3	28.213	335480000	273460000	294680000	245790000		167740000	223430000	180510000		170400000	151280000	199800000
cds.evm.model.ctg55.234-1	Cofilin-1	15	13	15	78.3	18.518	14063000000	13499000000	13557000000	10930000000	11661000000	9942600000	11234000000	12372000000	12133000000	10539000000	13200000000	10376000000	11197000000	10383000000	12007000000	10984000000	10731000000	10047000000	7023400000	6082000000	7145100000
cds.evm.model.ctg51.333-1	Coiled-coil domain-containing protein 47	16	15	16	29	70.067	195250000	262330000	227440000	212020000	213310000	222930000	226810000	209710000	211080000	198570000		263710000	296820000	216140000	258530000
cds.evm.model.ctg57.20-1	Coiled-coil domain-containing protein 6	10	9	10	21.8	53.282	138340000		177960000			172290000	151520000		164650000
cds.evm.model.ctg26.4-1	Coiled-coil domain-containing protein 80	29	29	29	37.3	105.47	1699300000	1889800000	2307800000	2440300000	2057500000	1563000000	1186100000	1200200000	983280000	1661400000	1786600000	1096000000		172100000	305390000				104000000
cds.evm.model.ctg78.61-1	Cold shock domain-containing protein E1	24	24	24	32.2	90.623	681900000	505110000	458390000	599500000	505670000	527300000	576320000	428630000	264120000	374840000	198970000	341310000
cds.evm.model.ctg64.343-1	Cold-inducible RNA-binding protein	4	4	4	33.3	18.534													184540000		170220000	262010000	269930000	230730000
cds.evm.model.ctg84.164-1	Collagen alpha-1(I) chain	77	73	77	70.3	139.05	63892000000	63406000000	80333000000	99922000000	102100000000	92272000000	115390000000	139210000000	131580000000	152040000000	212120000000	175970000000	190590000000	177080000000	199620000000	192630000000	196600000000	168810000000	73241000000	103280000000	117600000000
cds.evm.model.ctg30.142-1	Collagen alpha-1(II) chain	33	29	31	25.5	142.04	2536700000	3845200000	4128500000	6622800000	7127600000	6446500000	8611700000	9241900000	10506000000	9157400000	5629200000	9808600000							9775800000	12968000000	11195000000
cds.evm.model.ctg2.38-1	Collagen alpha-1(III) chain	28	11	26	25.7	138.5	11477000000	11408000000	11252000000	11801000000	11296000000	12271000000	12452000000	12528000000	13053000000	8096200000	6916400000	8218900000	9398100000	12225000000	10299000000	2993500000	3804900000	3424700000		3212700000	775980000
cds.evm.model.ctg66.88-1	Collagen alpha-1(IV) chain	5	5	5	3.8	193.39		192810000	342710000	374890000	346170000	339870000				538410000	355250000	415830000				584140000	624770000	513080000	402180000
cds.evm.model.ctg77.57-1	Collagen alpha-1(IX) chain	20	20	20	23.7	105.2				430180000	304500000	104490000				355310000	625420000	445690000							7186000000	8087800000	12315000000
cds.evm.model.ctg71.70-1	Collagen alpha-1(V) chain	30	26	26	17.7	194.62	9507000000	7899200000	8374300000	11081000000	9984500000	10456000000	10402000000	9192400000	10869000000	8181100000	11316000000	8950800000	11859000000	11505000000	12310000000	4022500000	3890800000	4069600000	4349900000	5771200000	4199200000
cds.evm.model.ctg44.247-1	Collagen alpha-1(VI) chain	40	40	40	52.7	108.68	42554000000	46586000000	38177000000	34886000000	35363000000	32755000000	28701000000	32103000000	30918000000	20913000000	21134000000	18087000000	83982000000	79502000000	80695000000	58286000000	54657000000	58455000000	230590000000	228150000000	209440000000
cds.evm.model.ctg70.178-1	Collagen alpha-1(VII) chain	44	44	44	19.5	299.07													371130000	651820000	420050000	1332200000	1191000000	1491700000
cds.evm.model.ctg57.38-1	Collagen alpha-1(X) chain	5	5	5	7.9	68.777					18048000		418950000	75785000	183230000	474240000	301840000	301090000									318330000
cds.evm.model.ctg32.14-1	Collagen alpha-1(XI) chain	41	37	40	25.5	188.28	4749500000	3782000000	4734200000	7866700000	9036200000	9886800000	8104600000	7838200000	8061200000	10955000000	12654000000	11036000000	6053900000	4939700000	4355800000				3184700000	4068500000	3984000000
cds.evm.model.ctg94.57-1	Collagen alpha-1(XII) chain	105	104	105	60.5	243.38	167870000000	167890000000	171390000000	163960000000	164770000000	158710000000	120010000000	120390000000	125910000000	119750000000	123000000000	106970000000	313110000000	332580000000	331500000000	117080000000	114710000000	121710000000	146180000000	141450000000	154520000000
cds.evm.model.ctg94.56-1	Collagen alpha-1(XII) chain	34	34	34	51.4	87.402	54639000000	57139000000	61375000000	56007000000	55208000000	56796000000	36911000000	42156000000	39046000000	42119000000	38571000000	38090000000	85447000000	76720000000	73532000000	17576000000	18015000000	18178000000	20805000000	21379000000	20532000000
cds.evm.model.ctg112.60-3	Collagen alpha-1(XIV) chain	64	64	64	55.5	167.72	14534000000	14489000000	14724000000	6997500000	7843500000	7693600000	7343900000	7851000000	8785700000	8493600000	8828700000	8501800000	51052000000	56684000000	55372000000	28867000000	28302000000	29294000000	128240000000	132750000000	140400000000
cds.evm.model.ctg75.14-1	Collagen alpha-1(XV) chain	22	22	22	17.5	169.3	949430000	861100000	886940000	506630000	646840000	533890000	877260000	919550000	904530000	119420000	352500000	523390000	469140000	1024500000	920010000	456960000	613730000	822900000	1873400000	1612200000	1812800000
cds.evm.model.ctg44.243-1	Collagen alpha-1(XVIII) chain	24	24	24	22.5	147.41	1836500000	1770300000	1781500000	939600000	342670000	1108800000	937890000	854340000	649160000	1275500000	1192300000	1387500000	3530200000	4253900000	4381300000	5559000000	5561300000	5290800000	403080000	260070000	500590000
cds.evm.model.ctg115.36-1	Collagen alpha-1(XX) chain	11	11	11	9.1	202	231150000	258500000	284070000	203100000	250430000	259610000		206450000	250820000		283560000
cds.evm.model.ctg6.106-1	Collagen alpha-2(I) chain	57	55	55	56.6	127.47	100900000000	190230000000	146730000000	187290000000	155120000000	136630000000	153020000000	136290000000	162110000000	192620000000	234970000000	167580000000	123240000000	124670000000	136100000000	127670000000	130730000000	105720000000	66031000000	87637000000	130690000000
cds.evm.model.ctg142.77-1	Collagen alpha-2(IX) chain	3	3	3	5.2	62.242																			1310700000	1688200000	2087200000
cds.evm.model.ctg2.37-1	Collagen alpha-2(V) chain	20	19	19	16.5	145.63	8294900000	8105000000	8158100000	10689000000	10332000000	8595800000	10068000000	9699100000	9328000000	6502400000	6511600000	7318700000	11139000000	9367000000	11181000000	5313000000	5493300000	5248400000	4606400000	3604200000	5502000000
cds.evm.model.ctg44.248-1	Collagen alpha-2(VI) chain	39	39	39	37	131.43	31065000000	33408000000	32285000000	27276000000	26311000000	28636000000	25058000000	23399000000	22825000000	14323000000	15012000000	15186000000	57013000000	61190000000	64741000000	46292000000	47270000000	45362000000	166390000000	171420000000	154170000000
cds.evm.model.ctg68.272-1	Collagen alpha-2(XI) chain	40	37	38	22.9	186.58	1950300000	2200500000	1842400000	4277100000	4279200000	3886700000	3702000000	3311000000	3268400000	7701400000	7406800000	7395300000				166890000			31928000000	31341000000	32164000000
cds.evm.model.ctg72.40-1	Collagen alpha-3(VI) chain	170	170	170	60.3	376.68	115930000000	121990000000	122260000000	112630000000	109130000000	105460000000	82227000000	85410000000	90111000000	64988000000	65296000000	63609000000	139820000000	143710000000	142740000000	161130000000	164560000000	162800000000	612450000000	617040000000	665660000000
cds.evm.model.ctg116.49-1	Collagen alpha-5(VI) chain	119	119	119	34.1	519.45												125170000	13898000000	11730000000	14693000000	1730800000	1639600000	1609600000	3523700000	3759900000	5147000000
cds.evm.model.ctg19.149-1	Collagen triple helix repeat-containing protein 1	7	7	7	34.2	26.206	811750000	1143000000	1036700000	979310000	1008300000	1043500000	1035600000	1097600000	1059400000	820570000	432490000	686270000	332370000	392110000	357730000	382160000			1116400000	1081200000	1337700000
cds.evm.model.ctg126.10-1	Collagenase 3	24	24	24	60.2	51.316										1486200000	1431300000	1667300000	3193400000	2802000000	2901900000
cds.evm.model.ctg18.23-1	Collectin-12	18	18	18	16.7	109.49	572500000		203310000	297900000	120330000					780230000	429000000	574500000	2147300000	1876500000	1553200000						437490000
cds.evm.model.ctg57.206-1	Collectin-43	8	7	7	36.7	31.044											401440000	779850000	754360000	530480000
cds.evm.model.ctg55.91-1	Complement C1q subcomponent subunit C	4	4	4	18.9	25.678			223030000			151430000		236260000		296710000
cds.evm.model.ctg20.9-1	Complement C1q tumor necrosis factor-related protein 3	7	7	7	23.5	34.921	708140000	682420000	547970000	689670000	505720000	528280000	635080000	606960000	818910000		315470000	303620000
cds.evm.model.ctg52.376-1	Complement C1r subcomponent	18	18	18	28.8	81.403													492850000	395340000
cds.evm.model.ctg52.375-1	Complement C1s subcomponent	16	16	16	27.2	78.102	350760000	339300000	269600000			242880000		192440000	174350000	161060000		156200000	2440200000	1919000000	2699300000	665490000	621300000	384410000
cds.evm.model.ctg220.70-1	Complement C2	22	22	22	31.1	82.973	242800000	217720000	224410000	265490000	271520000	271960000	371690000	297680000	276350000	498330000	535730000	407500000	219880000	248540000	349110000		138760000	283790000	490400000	501570000	477540000
cds.evm.model.ctg60.245-1	Complement C3	109	51	109	58.5	243.42	60698000000	60027000000	59720000000	73338000000	75911000000	70701000000	97254000000	100960000000	96387000000	86981000000	84239000000	80473000000	82661000000	84240000000	80781000000	89523000000	87138000000	91006000000	30919000000	31276000000	26678000000
cds.evm.model.ctg60.127-1	Complement C3	41	41	41	32.4	182.59	64765000	189920000								294630000	97563000	213080000	58591000
cds.evm.model.ctg647.4-1	Complement C4-A	76	5	76	52.5	195.36	7817900000	8398100000	7653100000	11564000000	11170000000	11012000000	15684000000	15771000000	15080000000	22888000000	26418000000	20075000000	9444200000	9690900000	9451200000	21829000000	20240000000	20776000000	3026100000	5629500000	5412100000
cds.evm.model.ctg220.75-1	Complement C4-A	75	8	13	40.3	248.42	1546200000	1677400000	1704500000	2089700000	1782500000	1812900000	3070200000	2318400000	3284500000	3298100000	3192100000	3128900000	1547100000	1921300000	2082300000	3600500000	3874000000	3811500000	1188500000	334320000	804280000
cds.evm.model.ctg33.69-1	Complement C5	42	42	42	27.4	224.21	308050000	258410000	304870000	519130000	521040000	275800000	825500000	1037900000	1148100000	641780000	474490000	706640000	414500000	254340000	481170000	574190000	709650000	766230000		319450000
cds.evm.model.ctg84.431-1	Complement component 1 Q subcomponent-binding protein, mitochondrial	5	5	5	32.4	30.498	718180000	687130000	917600000	654990000	553670000	926100000	1060000000	1133900000	1338200000	697790000	692630000	1030600000	1140400000	1649500000	1621200000	594890000	475370000	562270000	626610000	508040000	319710000
cds.evm.model.ctg100.43-1	Complement component C1q receptor	7	7	7	14.6	67.995														188510000	228280000
cds.evm.model.ctg20.59-1	Complement component C6	14	14	14	19.6	106.51						177540000				319250000		262060000
cds.evm.model.ctg20.57-1	Complement component C7	18	18	18	28.4	92.843												245330000						181160000
cds.evm.model.ctg73.17-1	Complement component C8 alpha chain	21	21	21	28.8	88.886	650270000	635990000	601340000	469140000	597780000	604990000		529630000	456290000	832710000	796970000	834840000	933190000	775950000	696110000	715350000	818920000	875290000		627120000
cds.evm.model.ctg73.16-1	Complement component C8 beta chain	18	18	18	43.3	63.651	620390000	546280000	553410000	405290000	442600000	379370000	365480000	468370000	419160000	432540000	555130000	532870000			518030000	523360000		507680000	429260000		530720000
cds.evm.model.ctg20.47-1	Complement component C9	18	18	18	12	202.36	835860000	573410000	364050000	865760000	599430000	894230000	952720000	1080400000	1132100000	1227200000	1260500000	1424600000	716130000	1055200000	1209100000	1077400000	831720000	983840000	843150000	1048200000	918700000
cds.evm.model.ctg220.71-1	Complement factor B	35	35	35	58.2	85.73	6750300000	6504100000	7335900000	8245600000	7623300000	8458300000	10369000000	10541000000	10896000000	11885000000	11923000000	13603000000	6992200000	6538700000	6318100000	7222200000	6680600000	6860300000	5279700000	5146000000	4367200000
cds.evm.model.ctg64.360-1	Complement factor D	8	8	8	57.5	27.862					342440000														621610000	762820000	528780000
cds.evm.model.ctg231.1-1	Complement factor H	55	32	55	62.7	139.19	4467400000	5062000000	4903900000	5390400000	5196100000	4873500000	5747700000	5588400000	5443600000	8866700000	8561000000	9172700000	10710000000	10532000000	10256000000	8011000000	7493500000	8152800000	6211100000	5429300000	5890600000
cds.evm.model.ctg953.1-3	Complement factor H	4	2	2	37.3	13.555									275840000						276620000
cds.evm.model.ctg9.330-1	Complement factor I	21	21	21	31.6	83.082	694430000	816730000	735070000	881870000	1076100000	833840000	1209700000	1243400000	1418300000	1554800000	1416300000	1195200000	1384700000	1568200000	1498700000	966600000	708550000	887780000			667180000
cds.evm.model.ctg512.3-1	Conglutinin	10	9	10	47.3	34.259	187670000	216800000	270750000				296090000	286790000		1368200000	1225300000	1006700000	1440300000	1518200000	1439500000	613350000	681810000	629900000
cds.evm.model.ctg410.4-1	COP9 signalosome complex subunit 2	13	13	13	35.4	51.596	220490000	151520000	288410000	140290000				231040000	164740000	141110000			232570000		217140000				192120000	196990000	170740000
cds.evm.model.ctg35.157-1	COP9 signalosome complex subunit 4	14	14	14	44.6	46.284		98142000							69455000
cds.evm.model.ctg19.322-1	COP9 signalosome complex subunit 5	7	7	7	16.8	47.292				89350000	85527000							109640000
cds.evm.model.ctg163.7-1	COP9 signalosome complex subunit 6	9	9	9	35.5	35.966										65788000									126260000
cds.evm.model.ctg52.357-1	COP9 signalosome complex subunit 7a	6	6	6	22.8	32.438	158340000						141730000		118530000
cds.evm.model.ctg72.41-1	COP9 signalosome complex subunit 8	4	4	4	43.9	19.334		127430000										121170000
cds.evm.model.ctg34.106-1	Copine-1	17	17	17	42.1	59.024	243770000	224770000	217180000	249420000	198320000	175730000	198230000			251510000	224970000	234240000	414430000	282780000	202460000	275010000	325570000	287810000	591430000	490110000	633910000
cds.evm.model.ctg112.5-1	Copine-3	14	13	14	35.5	49.892	260600000	215970000	187920000	219440000	235000000	239550000				218640000		258590000	335520000	292460000		386540000	310050000	271360000	197820000	177170000	230150000
cds.evm.model.ctg64.29-1	Copper transport protein ATOX1	4	4	4	58.8	7.3915	637330000	584230000	640530000	777480000	653310000	715760000	818020000	729260000	699940000	1339600000	926350000	874180000	739770000	673490000	435010000		651560000	642590000	275790000	537100000	409360000
cds.evm.model.ctg64.266-1	Core histone macro-H2A.1	18	16	18	51.9	39.647	678700000	671050000	751180000	761040000	810140000	629980000	575350000	760310000	686220000	846810000	671950000	699720000		573400000	388390000	1515500000	1403500000	1665500000	2130300000	1891500000	2402000000
cds.evm.model.ctg3.190-1	Core-binding factor subunit beta	6	6	6	28.3	21.964	146530000	194390000	242120000	196970000			170420000	250790000	210700000
cds.evm.model.ctg220.29-1	Corneodesmosin	10	10	10	38.7	50.563																1222800000	1226400000	1061300000
cds.evm.model.ctg144.2-1	Cornifin-B	4	4	4	88.3	16.115			249590000	774230000	803990000	413020000
cds.evm.model.ctg31.219-1	Coronin-1A	13	10	13	26.6	67.576	117450000	180990000	194150000			207790000		263320000	113740000	267420000		272640000	294530000		138010000	757390000	679000000	1206400000
cds.evm.model.ctg54.231-1	Coronin-1B	16	16	16	32	53.946	460640000	421280000	279790000	517240000	535490000	494830000		438680000	426430000	436830000	309640000	421210000	345750000	460730000	442390000	473380000	530470000	465590000
cds.evm.model.ctg69.260-1	Coronin-1C	17	17	17	44.7	54.364	564840000	472240000	591850000	541010000	729620000	704210000	573790000	722410000	631680000	731710000	433160000	455580000	644630000	566550000	501360000	1025000000	1031700000	923990000	377310000	489240000	370800000
cds.evm.model.ctg56.35-1	Coronin-7	12	12	12	23.8	98.413																344540000	303360000	381170000
cds.evm.model.ctg25.289-1	Corticosteroid-binding globulin	27	18	27	26.9	96.169	28005000000	28745000000	27833000000	19445000000	17288000000	17823000000	17995000000	18393000000	20825000000	30817000000	40185000000	29607000000	50926000000	56552000000	53193000000	32781000000	33283000000	35973000000	10507000000	14278000000	10763000000
cds.evm.model.ctg28.267-1	Craniofacial development protein 1	5	2	5	23.9	30.179		79319000		111810000	133880000
cds.evm.model.ctg76.196-1	Craniofacial development protein 2	27	20	27	56	66.232	919440000	1139000000	721250000	730560000	818020000	740890000	623920000	819040000	1096500000	644340000	938580000	743310000	1025000000	904850000	1132200000	589350000	674320000	710140000	344290000	314020000	388090000
cds.evm.model.ctg25.58-1	Creatine kinase B-type	16	14	14	54.9	40.925	1743600000	1771800000	2090000000	4428200000	4782800000	4766900000	3433200000	2982600000	2520300000	4036900000	5117000000	4319100000	6301900000	6985900000	8196900000	3045500000	3094700000	2963900000	746030000	834890000	730430000
cds.evm.model.ctg121.31-1	Creatine kinase M-type	23	21	23	63.5	45.317																			1025700000	1047200000	1202200000
cds.evm.model.ctg25.354-1	Creatine kinase U-type, mitochondrial	12	10	12	43.2	47.852											378540000		1481000000	868200000	927200000	1174200000	1248700000	1460600000
cds.evm.model.ctg207.51-1	Crk-like protein	7	6	6	67.7	14.075					684250000					571250000							277060000
cds.evm.model.ctg2.528-1	CTD small phosphatase-like protein 2	9	9	9	13	78.29	197980000			255140000		274510000	264200000		220680000	218570000		169390000	184340000		270640000
cds.evm.model.ctg93.17-1	C-terminal-binding protein 1	10	7	10	16.2	96.296	248350000	195220000	187070000	184420000	192140000	176370000	187840000		230790000	214960000	163660000					195100000	169180000	245020000
cds.evm.model.ctg142.66-1	CTP synthase 1	16	15	16	34.7	65.055	144170000	235380000	188080000		141280000	197680000	208870000	246940000	171920000	194170000
cds.evm.model.ctg180.105-1	C-type lectin domain family 11 member A	8	8	8	34.2	32.603	292970000		360370000	488360000		356820000	417920000	474470000	404590000	427010000	212180000	407410000	333800000	437020000	563130000		303480000		353270000	538280000	722830000
cds.evm.model.ctg76.173-1	C-type lectin domain family 3 member A	9	9	9	57.9	22.262																			2542100000	3278300000	1927000000
cds.evm.model.ctg51.345-1	C-type mannose receptor 2	44	44	44	42.2	166.17	4769100000	5290500000	5223300000	4452000000	4819300000	4109800000	3678200000	4014200000	4209600000	6438600000	7127300000	5924100000	7300700000	7219400000	6231400000	729450000	570000000	467350000	610630000	900580000	704190000
cds.evm.model.ctg8.357-1	CUGBP Elav-like family member 1	4	4	4	5.6	70.936	132690000		154140000	113720000	135700000	121440000	117590000
cds.evm.model.ctg10.163-1	Cullin-3	15	15	15	21.9	88.958	155120000	134450000	123600000			158910000	120110000
cds.evm.model.ctg66.125-1	Cullin-4A	11	6	11	16.6	88.98				96572000	87819000
cds.evm.model.ctg30.267-1	Cullin-associated NEDD8-dissociated protein 1	46	46	46	44.7	136.37	2087800000	1905700000	1813600000	1961200000	1860400000	1985700000	1664200000	2075300000	1876100000	1941300000	1915500000	2209200000	1301300000	1218300000	1486400000	239360000	282530000	547720000	1548500000	1508000000	1713400000
cds.evm.model.ctg57.28-1	Cyclin-dependent kinase 1	10	9	10	42.1	34.075		254490000	302920000			277680000	254170000		272320000
cds.evm.model.ctg44.162-1	Cystathionine beta-synthase	19	15	19	24.7	94.988	293470000	233530000	265120000	346930000	345660000	291670000	410390000	307500000	524960000	369200000	332850000	284300000					247830000		245270000
cds.evm.model.ctg26.85-1	Cystatin-A	8	8	8	84.7	11.133																2074900000	2906000000	2419700000
cds.evm.model.ctg54.183-1	Cystatin-M	7	7	7	63.1	16.32										451300000		377580000	1512400000	1229800000	1976000000	1928200000	2460200000	2443600000
cds.evm.model.ctg15.6-1	Cysteine and glycine-rich protein 1	12	12	12	57.9	23.108	3715100000	3352000000	4438300000	4828800000	4711700000	5189700000	4566200000	4815300000	4558600000	4432500000	2722700000	4633500000	1164400000	1544400000	1845400000	7644100000	7364600000	9442700000	4789800000	3847400000	5096500000
cds.evm.model.ctg13.178-1	Cysteine and glycine-rich protein 2	6	6	6	17.8	44.685	133480000															234480000	219850000
cds.evm.model.ctg96.4-1	Cysteine and histidine-rich domain-containing protein 1	10	10	10	48.8	37.464				218830000	250650000	231530000			273580000
cds.evm.model.ctg25.11-1	Cysteine-rich protein 2	8	8	8	42.5	28.081	839770000	743050000	660950000	929820000	824400000	828320000	574880000	587510000	550260000	433090000	839200000	655450000				703460000	714850000	1107100000	683860000		799620000
cds.evm.model.ctg76.101-1	Cysteine-rich secretory protein LCCL domain-containing 2	10	10	10	19.2	73.176				189670000	157140000	187410000
cds.evm.model.ctg52.32-1	Cysteine-rich with EGF-like domain protein 2	9	9	9	17.2	71.957	279090000	342820000	334290000	328130000	291350000	261640000	223670000	172620000	175800000	285720000	341140000	368810000
cds.evm.model.ctg54.301-1	Cysteine--tRNA ligase, cytoplasmic	23	20	23	16.9	176.56	725650000	652420000	790390000	1083600000	1328200000	1226200000	1010200000	1031800000	998900000	859810000	600100000	573420000	746360000	540730000	519830000	503380000	411300000	484970000			689300000
cds.evm.model.ctg40.51-1	Cytochrome b5	5	5	5	33.3	21.576	451820000	431370000	155680000	392480000	459690000			599540000	537730000	656750000	423770000	644900000	1266300000	1290900000	1108700000	490380000	552420000	468690000	1158100000	1055900000	812590000
cds.evm.model.ctg3.121-1	Cytochrome b5 type B	3	3	3	28.2	26.237	384290000	257060000	342750000		393350000	436500000	401640000	293860000	422820000	339950000	710310000	463350000	256630000			312840000				289660000
cds.evm.model.ctg70.177-1	Cytochrome b-c1 complex subunit 1, mitochondrial	19	18	19	50.1	53.627	1226800000	1183300000	1319900000	1142600000	1326000000	1212300000	1143200000	1076400000	1105300000	1270700000	1088400000	1412900000	1068500000	868400000	464880000	1255900000	812780000	892950000	839140000	722380000	165830000
cds.evm.model.ctg76.234-1	Cytochrome b-c1 complex subunit Rieske, mitochondrial	6	6	6	24.5	29.53		229340000		315670000	229020000	202820000		284280000			235910000			257970000	229110000		317540000	259050000
cds.evm.model.ctg101.12-1	Cytochrome c	5	5	5	49	11.465	739000000	768930000	877870000	637040000	811110000	871730000	1034700000	988490000	964630000	1268300000	842820000	1121000000	855710000	676550000	736580000	589190000	648100000	483980000		203540000	534940000
cds.evm.model.ctg76.92-1	Cytochrome c oxidase subunit 4 isoform 1, mitochondrial	6	6	6	28.2	23.888	814100000	897570000	945120000	451220000	545650000	671860000	710070000	702350000	840360000	491780000	703190000	719190000	438160000	234290000	444680000			559120000			199500000
cds.evm.model.ctg74.27-1	Cytochrome c oxidase subunit 5A, mitochondrial	5	5	5	50.7	16.713	710620000	570560000	789140000	527990000		495570000	858960000	768750000	605100000	571200000	651040000	867920000	665650000	628190000	546520000	435580000	457680000	496660000		419340000
cds.evm.model.ctg159.23-1	Cytochrome c oxidase subunit 5B, mitochondrial	6	6	6	38.8	13.836	727860000	512930000	688160000	496490000		514410000	515890000	645010000	509830000		388180000	579220000	885430000	779900000	673650000	406960000	331320000	488180000	238300000
cds.evm.model.ctg4.321-1	Cytochrome c oxidase subunit 7A-related protein, mitochondrial	5	5	5	63.2	12.589				128450000	123160000
cds.evm.model.ctg6.159-1	Cytochrome c oxidase subunit NDUFA4	4	4	4	37.8	9.3246	613220000	615230000		614590000	557910000	662020000			572200000	440120000	562400000		234720000	244770000		226560000
cds.evm.model.ctg198.35-1	Cytochrome c1, heme protein, mitochondrial	7	7	7	40.8	28.91	2248700000	2250400000	2260500000	1935600000	1678800000	3311800000	2651700000	3337200000	3765800000	1526700000	813870000	1269200000									1869000000
cds.evm.model.ctg29.86-1	Cytochrome P450 20A1	11	11	11	25.5	52.464	230860000	307400000		190660000					138940000	128720000	99469000
cds.evm.model.ctg9.311-1	Cytochrome P450 2U1	14	14	14	27	86.865	429760000	703920000	509520000	351570000	456660000	469600000	651310000	605540000	598890000	881410000	1006700000	1093100000	884440000	1135800000	1502800000	639320000	703280000	450470000	2441300000	2704100000	2335500000
cds.evm.model.ctg215.36-1	Cytochrome P450 4F22	4	4	4	6.2	122.67														192490000	137660000
cds.evm.model.ctg35.96-1	Cytokine-like protein 1	6	6	6	46.7	15.273																			5380400000	6245800000	5473700000
cds.evm.model.ctg16.51-1	Cytoplasmic aconitate hydratase	30	30	30	39.3	102.5	302560000	416580000	246440000	478600000	393310000	431200000	484160000	352840000	498250000	667300000	853160000	669530000	524100000	609330000	530130000	844770000	815630000	778580000	1055300000	1069200000	911750000
cds.evm.model.ctg25.96-1	Cytoplasmic dynein 1 heavy chain 1	181	181	181	46.6	532.15	4123800000	4363200000	4038900000	5736700000	5900800000	5932900000	4290200000	4311600000	4465100000	4943500000	5142100000	5208200000				4581500000	4770200000	3960500000	685010000	370410000	242500000
cds.evm.model.ctg2.166-1	Cytoplasmic dynein 1 intermediate chain 2	12	7	12	22	76.613	502470000	597250000	423920000	353490000	515480000	336100000	275520000	415630000	436170000	297060000	557850000	407610000	232490000			523350000
cds.evm.model.ctg3.203-1	Cytoplasmic dynein 1 light intermediate chain 2	14	14	14	40.7	54.172	304080000	247670000	180170000	234270000		181860000	289670000	220730000	277610000	208180000	261830000	291810000	345470000	266070000	350610000	245940000
cds.evm.model.ctg87.30-1	Cytoplasmic FMR1-interacting protein 1	23	23	23	21.1	145.22	126380000		135510000	162980000	126820000	150810000	121020000	147520000	113900000	142310000		132620000				218530000	231000000	165850000	168780000
cds.evm.model.ctg38.103-1	Cytoskeleton-associated protein 4	41	41	41	68.8	64.777	38976000000	36808000000	38728000000	32763000000	31782000000	36552000000	29771000000	27322000000	27933000000	32066000000	34976000000	35200000000	17198000000	17786000000	17687000000	7796900000	6760300000	6543100000	7300700000	7996900000	6019700000
cds.evm.model.ctg8.342-1	Cytoskeleton-associated protein 5	17	17	17	11.2	225.17	167450000		171370000		123520000		193660000	154390000	169120000
cds.evm.model.ctg294.8-1	Cytosol aminopeptidase	26	26	26	64.3	52.964	1198300000	1368100000	1223400000	1450000000	1267400000	1391400000	1176200000	1167700000	1308600000	1451800000	1669000000	1487900000	1121100000	1123300000	1191000000	1150500000	1039300000	1012700000	1392400000	1201700000	842350000
cds.evm.model.ctg15.601-1	Cytosolic acyl coenzyme A thioester hydrolase	5	5	5	19	40.82												128610000		163420000
cds.evm.model.ctg90.88-1	Cytosolic carboxypeptidase 3	29	28	29	20.3	141.05	8105500000	7886600000	7949000000	8241100000	9608300000	7737500000	7717800000	7084100000	8435000000	6886700000	6296100000	6340400000	3572100000	4776200000	4947300000	4922900000	5674100000	4971300000	2216800000	1840100000	1656700000
cds.evm.model.ctg40.56-1	Cytosolic non-specific dipeptidase	24	24	24	70.3	52.859	1748900000	2003900000	1723400000	1759700000	1764300000	1653300000	1769900000	2041300000	1866900000	2209600000	2171800000	1905200000	1498000000	1603700000	1596000000	1496200000	1502100000	1260400000	2012500000	2210300000	2729300000
cds.evm.model.ctg78.13-1	D-3-phosphoglycerate dehydrogenase	16	16	16	36.4	56.504	1483800000	1441300000	1477500000	1462700000	1596400000	1663600000	1201900000	1320200000	1170000000	1371300000	1292500000	1574700000	1325000000	1100400000	1231700000	798980000	773030000	766420000	797960000	798040000	701840000
cds.evm.model.ctg64.337-1	DAZ-associated protein 1	5	5	5	15	43.356		200020000	213090000	283500000						207210000
cds.evm.model.ctg26.155-1	D-beta-hydroxybutyrate dehydrogenase, mitochondrial	9	9	9	31.1	38.341		172470000	172170000	212660000	242490000	226980000		174440000	154840000		125830000	205340000
cds.evm.model.ctg104.71-1	DBIRD complex subunit ZNF326	9	9	9	19.7	68.828	179240000	79180000		110800000		140740000	159500000
cds.evm.model.ctg70.37-1	DCC-interacting protein 13-alpha	14	13	14	26.6	79.545		120040000											221350000	274600000				209520000	166390000
cds.evm.model.ctg13.106-1	Decorin	17	17	17	60.3	39.881	51603000000	48973000000	48938000000	36243000000	29966000000	35238000000	36850000000	26706000000	32203000000	40605000000	34907000000	40148000000	145700000000	142350000000	151920000000	67042000000	68899000000	60882000000	119790000000	137480000000	135990000000
cds.evm.model.ctg85.94-1	Dehydrogenase/reductase SDR family member 1	12	12	12	48.5	36.756			209790000							432260000	293700000	243380000	455210000	315410000	287900000		213360000				358670000
cds.evm.model.ctg85.76-1	Dehydrogenase/reductase SDR family member 4	6	6	6	24	29.371													139570000		184110000			113600000	206900000	267490000
cds.evm.model.ctg17.173-1	Dehydrogenase/reductase SDR family member 7	7	7	7	26.3	38.089																			329950000	353460000
cds.evm.model.ctg73.31-1	Delta(24)-sterol reductase	4	4	4	9.1	60.188	174060000		137370000					197110000	184580000					163700000
cds.evm.model.ctg164.99-1	Delta(3,5)-Delta(2,4)-dienoyl-CoA isomerase, mitochondrial	12	12	12	40.5	38.391		245890000								224010000			316800000	305320000	525180000
cds.evm.model.ctg174.6-1	Delta-1-pyrroline-5-carboxylate synthase	34	34	34	54.8	87.221	2502300000	2467000000	2352300000	2968300000	2599100000	2889500000	2042200000	2638500000	2147600000	1777300000	2233700000	1714500000
cds.evm.model.ctg33.10-1	Delta-aminolevulinic acid dehydratase	9	9	9	35.7	40.74				125590000	101980000	116360000	128710000	171370000			164740000	198370000	164180000		159560000		114800000	142200000	201130000	215540000
cds.evm.model.ctg34.85-1	Deoxynucleoside triphosphate triphosphohydrolase SAMHD1	13	13	13	27.7	70.515	346370000	489570000	393600000	175460000	206230000	239920000	160410000	146290000	169970000	390830000	310630000	385550000	375630000	387550000	478420000	236330000		397060000
cds.evm.model.ctg17.63-1	Deoxyuridine 5'-triphosphate nucleotidohydrolase, mitochondrial	4	4	4	13.6	42.913		198620000	360230000	241580000	316230000	264230000	314630000	266370000	240700000	250590000
cds.evm.model.ctg15.749-1	Dermatopontin	7	7	7	50.7	23.998	864380000	1216800000	1422800000	1135500000	1086600000	996970000	1035200000	693590000	1237700000	747330000	442850000	710540000	714510000	660610000	1031400000	998370000	1197300000	936920000	3675900000	4149800000	5221500000
cds.evm.model.ctg164.12-1	Dermokine	11	11	11	44.4	44.783												216480000	2631500000	2325600000	2092600000	8782500000	6455100000	6695900000
cds.evm.model.ctg10.117-1	Desmin	35	29	29	74	53.515										195630000	304900000					7124000000	5706600000	7329700000	1375100000	1384400000	1023300000
cds.evm.model.ctg18.101-1	Desmocollin-1	35	34	35	48.4	99.957				141070000	279290000	320260000				105130000		421430000	2431300000	1668300000	2018900000	4084300000	4715300000	3456400000
cds.evm.model.ctg18.99-1	Desmocollin-3	22	21	22	31.2	100.11				114870000	99776000					391220000	81073000	404400000	2320300000	2265600000	2248400000	1443700000	1223600000	1398000000
cds.evm.model.ctg18.102-1	Desmoglein-1	33	33	33	43.4	112.69				382350000	621300000	470440000				876520000	801320000	1543500000	4898700000	5600000000	5627800000	7636100000	9769000000	8982200000
cds.evm.model.ctg18.104-1	Desmoglein-3	11	11	11	15.1	115.22													217020000	249810000	277480000
cds.evm.model.ctg98.54-1	Desmoplakin	64	64	64	63.6	137.39		106390000	53150000	1027400000	722450000	1065600000		296150000	94710000	1912700000	1576700000	1482700000	1994200000	2263500000	2611200000	10078000000	10808000000	11554000000
cds.evm.model.ctg98.55-1	Desmoplakin	39	39	39	51.8	66.744				186960000	358900000	337370000				410140000	446360000	340880000	374760000	129370000	309330000	2815000000	2462400000	1633200000
cds.evm.model.ctg98.56-1	Desmoplakin	61	61	61	66.5	120.47	71324000	143820000		1957200000	1445100000	2140800000	194620000	336940000	90410000	3101100000	2948200000	3241900000	4610200000	5131200000	4890300000	14322000000	13980000000	13067000000
cds.evm.model.ctg100.92-1	Destrin	15	14	14	79.4	18.506	3101200000	3739500000	3386500000	3565900000	3562600000	3499200000	3418600000	3750100000	3278600000	3102300000	2607300000	2550000000	1902200000	1464100000	1703900000	2938800000	2833600000	2553700000	1723000000	1410100000	1396700000
cds.evm.model.ctg69.380-1	Developmentally-regulated GTP-binding protein 1	9	8	9	36.5	40.542	198610000	152490000	199050000		199390000	255330000	187700000	212920000	190390000		172740000
cds.evm.model.ctg14.99-1	Dihydrolipoyl dehydrogenase, mitochondrial	15	15	15	40.2	52.872	731250000	704490000	585860000	496080000	611600000	494380000	610530000	610750000	705910000	707850000	537310000	611050000	878410000	1286900000	1058700000	730660000	697310000	694760000	823390000	812210000	432330000
cds.evm.model.ctg46.124-1	Dihydrolipoyllysine-residue acetyltransferase component of pyruvate dehydrogenase complex, mitochondrial	11	11	11	16.7	69.171	359220000	247970000	268840000	223500000	285220000	329500000	306240000	334230000		278960000		325060000	265190000		248110000			273070000	256250000
cds.evm.model.ctg2.715-1	Dihydrolipoyllysine-residue succinyltransferase component of 2-oxoglutarate dehydrogenase complex, mitochondrial	12	12	12	29.2	48.758	330370000	336330000	348400000	464090000	461560000	427090000	350220000	248480000	359420000	359310000	254590000	406300000	441880000	410830000		505720000	335880000	538160000	423460000	452750000	317970000
cds.evm.model.ctg35.5-1	Dihydropteridine reductase	10	10	10	54.3	25.644	353380000	379970000	401160000	236050000	278080000	245120000	314030000		281930000	297320000	312100000	359230000	543470000	421550000	686790000	619510000	581770000	531960000	515970000	481150000	456830000
cds.evm.model.ctg28.337-1	Dihydropyrimidinase-related protein 2	28	23	24	55.1	81.146	7762900000	7382800000	6723200000	8343200000	8099000000	9600800000	9302900000	10291000000	9810400000	7695100000	8600000000	8454900000	3422100000	3298700000	3233800000	5827800000	6567300000	6609000000	7907800000	8069700000	8527200000
cds.evm.model.ctg64.96-1	Dihydropyrimidinase-related protein 3	35	30	35	70.2	73.927	9224300000	10039000000	9835100000	9203600000	9655500000	9289600000	8786400000	8071600000	7014800000	6688400000	6977400000	6664700000	3564300000	3437100000	2976900000	5148600000	4885200000	5290600000	5272100000	4800300000	5647900000
cds.evm.model.ctg15.725-1	Dimethylaniline monooxygenase [N-oxide-forming] 3	21	20	21	53.6	59.967																			1955000000	2135200000	1684800000
cds.evm.model.ctg76.19-1	Dipeptidase 1	21	21	21	68	45.116	366190000	543020000	569020000			183240000		139720000	152030000	417060000	746670000	1291000000	6586000000	7432500000	7317600000	496670000	218280000	479420000	244260000	295890000	149720000
cds.evm.model.ctg59.9-1	Dipeptidyl peptidase 1	7	7	7	14.3	76.47	346560000	719200000	901260000	499830000	470870000	580580000	820870000	802590000	934400000	1116100000	1197700000	1178000000	428440000	408870000	304160000	1010700000	1096600000	1007200000
cds.evm.model.ctg71.33-1	Dipeptidyl peptidase 2	10	10	10	28.1	53.627	255480000	263620000	210390000	106360000	114030000		127140000		182280000	170760000			383650000	293760000	269240000	1143600000	983330000	1064000000		193660000
cds.evm.model.ctg54.201-1	Dipeptidyl peptidase 3	24	24	24	45.5	77.22	715670000	1254300000	933290000	1352200000	1180800000	1002800000	908620000	982990000	954480000	1516700000	1043600000	1271100000	513520000	494950000	613920000	519200000	915030000	916930000	144660000		126740000
cds.evm.model.ctg76.46-1	Diphosphomevalonate decarboxylase	5	5	5	10.4	70.215							195870000				134360000		117750000
cds.evm.model.ctg20.48-1	Disabled homolog 2	7	7	7	9.9	101.28		166560000	196910000	162390000		166500000				264570000										249060000	283940000
cds.evm.model.ctg34.94-1	Disks large-associated protein 4	9	9	9	10	107.77		37013000		59938000	59441000
cds.evm.model.ctg54.15-1	DNA damage-binding protein 1	30	30	30	27.8	127.95	361440000	398260000	447810000	550420000	446960000	804130000	389440000	313670000	404340000	341410000	389900000	349390000	549940000	477610000	477740000	350860000	407450000	149020000	193130000
cds.evm.model.ctg102.52-1	DNA replication licensing factor MCM2	8	8	8	35.5	32.426		169580000	107150000	141870000	131970000	120740000		166600000	156650000
cds.evm.model.ctg102.53-1	DNA replication licensing factor MCM2	10	10	10	17.2	81.658				87429000	108760000
cds.evm.model.ctg68.20-1	DNA replication licensing factor MCM3	21	21	21	27	90.855	199540000	150050000	171810000	210260000	251800000	172860000	278250000	193960000	182140000	215760000		171200000
cds.evm.model.ctg19.462-1	DNA replication licensing factor MCM4	24	22	24	26.8	114.49	674730000	377790000	578950000	721520000	624920000	658160000	878980000	747060000	688690000	751070000	803150000	667430000	349010000				580640000	573730000	440940000	375190000	334250000
cds.evm.model.ctg38.140-1	DNA replication licensing factor MCM5	15	15	15	25.5	82.148			172160000	164910000	116110000	141380000	137600000	151270000
cds.evm.model.ctg2.373-1	DNA replication licensing factor MCM6	23	23	23	31.3	92.903		185790000		157470000	168790000	156200000	234240000				98566000
cds.evm.model.ctg163.6-1	DNA replication licensing factor MCM7	18	18	18	31	81.31	210070000	180530000	261670000	189070000			245660000	321040000	262290000	205450000		133490000
cds.evm.model.ctg34.51-1	DNA topoisomerase 1	17	17	17	23.8	91.142	221870000				242780000	148460000	260580000	182860000	267170000	243810000
cds.evm.model.ctg65.53-1	DNA topoisomerase 2-beta	25	25	25	17.6	182.6	151740000	170000000	157080000		145220000	158630000	150620000	172110000	199540000			166450000
cds.evm.model.ctg184.48-1	DNA-(apurinic or apyrimidinic site) lyase	12	12	12	43.3	42.848	310010000	437840000	216340000	317310000	298190000	390190000	363620000	504080000	504650000	582190000	711020000	600460000	530360000	755590000	700050000	662100000	810530000	849910000	617950000	633260000	468740000
cds.evm.model.ctg19.463-1	DNA-dependent protein kinase catalytic subunit	10	5	9	2.2	479.46	7813800000	10395000000	10091000000	17619000000	22072000000	14031000000	7440600000	6929700000	8181500000	9031100000	15550000000	13968000000	6288400000	7039100000	6899800000	20543000000	19789000000	23369000000	70006000000	65019000000	21529000000
cds.evm.model.ctg7.427-1	DnaJ homolog subfamily A member 1	11	2	11	43.8	44.883	621540000	629160000	447800000	366640000	648680000	579410000	741930000	718980000	754300000	556680000	944680000	592670000	272700000	255730000	339250000	397780000		397680000		185300000
cds.evm.model.ctg48.31-1	DnaJ homolog subfamily A member 2	14	14	14	35.9	45.761	324790000	600950000	305610000	340520000	420190000	333550000	390140000	337220000	306080000	233770000	331890000				492250000
cds.evm.model.ctg60.7-1	DnaJ homolog subfamily B member 1	13	12	13	39.7	38.204				162270000					137630000									234640000	177800000	169530000	220390000
cds.evm.model.ctg26.245-1	DnaJ homolog subfamily B member 11	7	7	7	14.6	60.678	224040000	221070000	262100000	218390000	191600000	178180000	203120000	242330000	254280000	211580000	277300000
cds.evm.model.ctg197.32-1	DnaJ homolog subfamily C member 7	6	6	6	13.4	56.411		106280000		103080000	171530000
cds.evm.model.ctg81.27-1	Dolichol-phosphate mannosyltransferase subunit 1	7	7	7	35.3	29.147	224800000	206700000	186700000	187150000	176890000	170470000				173320000
cds.evm.model.ctg55.72-1	Dolichyl-diphosphooligosaccharide--protein glycosyltransferase 48 kDa subunit	15	15	15	52.8	49.563	1695900000	1988100000	2189700000	2645100000	2641600000	2405400000	1697100000	1784300000	2245600000	1804500000	2153700000	1792900000	838420000	913770000	1074400000	681860000	748870000	800430000	768350000	1045600000	1104100000
cds.evm.model.ctg102.34-1	Dolichyl-diphosphooligosaccharide--protein glycosyltransferase subunit 1	30	26	30	51	83.246	7727000000	7371200000	6914700000	8992400000	8682700000	8665800000	6890800000	6708500000	6541600000	5947100000	5737200000	7305300000	2990600000	3944500000	3188600000	3416500000	3933100000	3745100000	3124000000	3620600000	4070000000
cds.evm.model.ctg34.81-1	Dolichyl-diphosphooligosaccharide--protein glycosyltransferase subunit 2	21	21	21	47	72.309	2933400000	3090500000	2942200000	3631500000	3717000000	3941600000	3074100000	3254700000	3646000000	3334900000	3637200000	3042000000	2885500000	3041900000	2617300000	1734900000	1663800000	1432900000	1761300000	1811900000	936000000
cds.evm.model.ctg85.25-1	Dolichyl-diphosphooligosaccharide--protein glycosyltransferase subunit DAD1	3	3	3	28.3	12.511		619300000	547900000		377910000	340560000		446180000		270480000	433360000
cds.evm.model.ctg113.26-1	Dolichyl-diphosphooligosaccharide--protein glycosyltransferase subunit STT3A	14	13	14	19.8	84.249	1526500000	1342500000	1427700000	1652000000	1639100000	1550900000	1137400000	1334500000	1262900000	1409800000	896970000	1348500000	531250000	982670000	885230000	321620000	234960000		472400000	280320000	395020000
cds.evm.model.ctg27.49-1	Dolichyl-diphosphooligosaccharide--protein glycosyltransferase subunit STT3B	8	7	7	9.1	93.202	234430000	311030000	242800000	208620000	245990000	240950000	260230000	199070000	310150000	289730000		258090000						141440000
cds.evm.model.ctg218.3-1	Doublesex- and mab-3-related transcription factor C2	13	13	13	15.2	69.872	4535100000	4454700000	4795600000	6257500000	6269200000	5649300000	5001000000	4973100000	5275200000	5765800000	4853500000	5350100000	1315800000	1410000000	1311900000	2566000000	2806800000	2456800000	918920000	1845600000	1785700000
cds.evm.model.ctg81.5-1	Double-stranded RNA-binding protein Staufen homolog 1	4	4	4	8.7	62.582		107550000			101360000		113630000	118070000
cds.evm.model.ctg54.178-1	Dr1-associated corepressor	3	3	3	15.6	22.358			74136000			98156000
cds.evm.model.ctg61.94-1	Drebrin	17	17	17	30.9	72.169	1056300000	915450000	1251100000	442820000	634460000	682690000	800940000	733340000	939580000	642700000	935820000	822310000	577150000	648350000	555680000	821270000	1021700000	1067500000
cds.evm.model.ctg210.9-1	Drebrin-like protein	17	17	17	44.4	47.612	300940000	354300000	336800000	370950000	298880000	327400000	404410000	362180000	422740000		499620000	384500000	386200000	320950000	433900000	408490000	413840000	456120000	399570000		238870000
cds.evm.model.ctg60.322-1	Dual specificity mitogen-activated protein kinase kinase 2	17	11	17	46.8	44.562	168850000	155020000	192160000	218340000	156400000	131570000	194200000	179540000	164490000	173700000	160570000							238100000
cds.evm.model.ctg164.137-1	Dual specificity tyrosine-phosphorylation-regulated kinase 1B	11	9	11	12.7	104.66	343070000	463140000	522470000	466840000	377330000	436960000	370580000	233790000	480360000	275990000		430480000				327530000	346960000	278130000			298320000
cds.evm.model.ctg4.169-1	Dynactin subunit 1	34	34	34	18.6	251.71	531010000	400870000	548750000	309070000	600780000	401910000	654370000	682520000	655210000	416350000	201540000	647420000	321860000	252050000	485080000	176720000	541490000	266550000
cds.evm.model.ctg30.340-1	Dynactin subunit 2	17	17	17	53.1	44.157	1098700000	998580000	881850000	661180000	923230000	1140600000	1038900000	1039500000	986510000	1277000000	1471300000	1062300000	1468600000	1481800000	1402900000	858350000	765520000	983280000	438520000	427570000
cds.evm.model.ctg71.220-1	Dynamin-1	22	12	14	26.8	104.61	416650000	307200000	256000000	246710000	336080000	251080000	260490000	298520000	294450000
cds.evm.model.ctg50.175-1	Dynamin-1-like protein	21	21	21	18	181.07	205070000	178300000	190530000	186020000	178530000	227930000	172230000	188700000	177580000	218100000	228460000	188240000						171890000
cds.evm.model.ctg60.158-1	Dynamin-2	23	13	23	29	97.769	371940000	326080000	340080000	326300000	365550000	403650000	301260000	339230000	453510000	463290000	488410000	556840000	218060000			563340000	488480000	469640000		246220000
cds.evm.model.ctg69.213-1	Dynein light chain 1, cytoplasmic	2	2	2	37.1	10.366	314360000	368850000	320620000	403740000	293860000		400010000	285770000	347400000	295840000	387470000	318860000	388340000	443190000	546170000	356760000	266020000	472180000	343850000	228310000	266110000
cds.evm.model.ctg34.132-1	Dynein light chain roadblock-type 1	3	3	3	34.8	15.804	248230000		236210000	271610000	260620000				280000000	313420000					195060000		214930000	234750000
cds.evm.model.ctg22.49-1	Dynein light chain Tctex-type 1	3	3	3	38.9	12.452				127930000	136220000	176770000			195520000	134520000	122270000
cds.evm.model.ctg194.20-1	E3 ubiquitin-protein ligase HUWE1	20	20	20	6	488.04	329200000		236300000	343740000	365170000	276160000				379160000
cds.evm.model.ctg13.99-1	Early endosome antigen 1	43	43	43	35.4	165.17					362980000	606470000					463420000	715910000	674010000	690250000	605260000	429670000		495660000	750620000	746960000
cds.evm.model.ctg4.319-1	Echinoderm microtubule-associated protein-like 4	20	19	20	24.8	109.18	200830000			156270000		213750000	246810000	218920000		216830000					256150000
cds.evm.model.ctg174.10-1	Ectonucleoside triphosphate diphosphohydrolase 1	6	6	6	13.9	62.368															168560000	189260000	192060000	231030000
cds.evm.model.ctg114.24-1	Ectonucleotide pyrophosphatase/phosphodiesterase family member 1	22	22	22	34.1	98.156																			1806400000	1470700000	1799300000
cds.evm.model.ctg112.52-1	Ectonucleotide pyrophosphatase/phosphodiesterase family member 2	6	6	6	9.2	104.43		155240000		141250000		140260000	139760000	131080000	177870000	120130000
cds.evm.model.ctg287.3-1	EF-hand domain-containing protein D1	10	8	10	24.4	47.226		166820000	219870000										345040000		262580000	287920000	317540000	256570000
cds.evm.model.ctg15.416-1	EF-hand domain-containing protein D2	8	6	6	37.5	26.776	188930000	159090000	148030000				136310000				152910000		221220000	345850000	246840000	223050000	266880000	265090000	373450000	306010000
cds.evm.model.ctg4.447-1	EGF-containing fibulin-like extracellular matrix protein 1	13	13	13	26.2	75.671									114330000					204000000		275470000	310010000	260840000	4351500000	3997000000	2460800000
cds.evm.model.ctg54.172-1	EGF-containing fibulin-like extracellular matrix protein 2	12	12	12	34.5	49.459	235010000	244650000	289550000	236500000	184220000	300970000	282230000	274850000	314300000	275960000	149720000	296580000		307730000	358630000		395160000	459290000	653530000	850940000	736170000
cds.evm.model.ctg1.94-1	EGF-like repeat and discoidin I-like domain-containing protein 3	11	11	11	36.8	45.354					199280000		423490000			249110000									1652500000	2303400000	1781200000
cds.evm.model.ctg54.123-1	EH domain-containing protein 1	24	14	23	61.8	60.681	342190000	346970000	425500000	569650000	385250000	320900000	282930000	521330000	553720000	462090000	437130000	624380000				372400000	407340000	555070000	410850000	359900000	375330000
cds.evm.model.ctg121.99-1	EH domain-containing protein 2	29	28	29	72.4	61.217	1240300000	1644000000	1694500000	1450700000	1551000000	1001600000	732730000	864600000	1414900000	932620000	1174000000	1257800000	825560000	620010000	595720000	1801000000	2047800000	2100700000	8312400000	7917300000	9312400000
cds.evm.model.ctg79.100-1	EH domain-containing protein 4	14	11	11	29.9	57.76					133950000						133460000
cds.evm.model.ctg60.216-1	ELAV-like protein 1	11	11	11	42.8	35.229	451220000	590490000	426820000	683800000	740610000	554540000	432940000	524270000	646890000	611680000	543240000	563510000	242570000	340060000	530070000	648610000	492240000	491960000
cds.evm.model.ctg74.55-1	Electron transfer flavoprotein subunit alpha, mitochondrial	17	17	17	70.3	35.032	621120000	770890000	691280000	928640000	933380000	721280000	848090000	859610000	693590000	942840000	950250000	528620000	300310000	303380000	662770000	777950000	993910000	728690000	1073500000	709860000	846750000
cds.evm.model.ctg261.24-1	Electron transfer flavoprotein subunit beta	12	12	12	52.2	27.727	478880000	455850000	391220000	502110000	506610000	431500000	414690000	465260000	425730000	340450000	449610000	393940000	417650000	319950000	448440000				493010000	623730000	727760000
cds.evm.model.ctg144.28-1	Elongation factor 1-alpha 1	27	10	27	69.4	48.219	54665000000	58000000000	56941000000	63513000000	60339000000	64981000000	56788000000	64670000000	59002000000	54466000000	67653000000	56787000000	40436000000	48311000000	50156000000	37836000000	42406000000	38682000000	25886000000	24608000000	26766000000
cds.evm.model.ctg29.111-1	Elongation factor 1-beta	11	9	9	70.2	24.804	5613000000	4933900000	5400700000	4307500000	4195800000	4463200000	5074200000	5208700000	5095400000	3323200000	4027600000	3722700000	4124200000	3617700000	3874100000	696520000	559630000	584760000	978430000	1031300000	805460000
cds.evm.model.ctg198.58-1	Elongation factor 1-delta	18	16	18	28.7	72.332	4466100000	3594500000	3994300000	2373100000	2691100000	3121000000	3793500000	3217200000	3544900000	1867700000	1204000000	1914400000	2013900000	2128500000	1910300000	227700000		463860000	1238800000	1051700000	1058700000
cds.evm.model.ctg60.326-1	Elongation factor 2	53	52	53	69.8	97.203	38444000000	39623000000	43239000000	43838000000	44324000000	42271000000	41667000000	42187000000	42984000000	39307000000	42886000000	36295000000	19483000000	19259000000	19694000000	17432000000	16305000000	16486000000	10211000000	9363900000	9090200000
cds.evm.model.ctg31.230-1	Elongation factor Tu, mitochondrial	23	22	23	52.9	52.783	693640000	793750000	672520000	705260000	807880000	963480000	841910000	836600000	1147500000	818970000	680730000	522190000	1146100000	1060600000	1100900000	1304200000	978030000	1016200000	600930000	772140000	300150000
cds.evm.model.ctg142.11-1	Elongation of very long chain fatty acids protein 1	2	2	2	3.8	76.875													242620000	206980000	246350000
cds.evm.model.ctg199.38-1	Emerin	10	10	10	50.6	29.435	201340000		164940000		316240000	205490000	274290000	184890000	159520000		161670000	297780000		140120000		308820000	413680000	446490000	240640000	216340000
cds.evm.model.ctg24.291-1	EMILIN-1	31	31	31	42.2	106.86	1061000000	1001800000	1107300000	1944600000	1839500000	2347100000	1776900000	1853800000	1938800000	458780000	466270000	807960000	854030000	700480000	424080000				1447200000	1426100000	1360200000
cds.evm.model.ctg60.309-1	Endophilin-A2	12	12	12	48.9	41.472	417950000	518570000	414520000	311530000	310510000	366540000	435400000	439540000	557340000	550290000	589730000	453270000	517140000	398420000	420850000	308970000			593990000	566250000	565900000
cds.evm.model.ctg1.170-1	Endoplasmic reticulum aminopeptidase 2	7	7	7	10.9	99.12													113530000		159480000
cds.evm.model.ctg11.96-1	Endoplasmic reticulum metallopeptidase 1	15	15	15	20	108.73										91749000			237500000	233830000
cds.evm.model.ctg69.196-1	Endoplasmic reticulum resident protein 29	10	10	10	47.9	28.905	745460000	975960000	908720000	609070000	649780000	689210000	540570000	632960000	732230000	785760000	977290000	777850000	1969300000	1153700000	1358500000	222690000	204870000	321380000	1590500000	1356500000	1793200000
cds.evm.model.ctg75.5-1	Endoplasmic reticulum resident protein 44	16	16	16	46.6	44.795	1708800000	2106500000	1780600000	1947300000	1761300000	1694800000	1817400000	1707500000	1889400000	1431300000	1952000000	1824400000	1631700000	1566900000	1609100000	1503500000	998360000	1198100000	1810800000	1540400000	1554000000
cds.evm.model.ctg92.24-1	Endoplasmic reticulum-Golgi intermediate compartment protein 1	7	7	7	25.9	31.334				229920000						254520000										388800000	245050000
cds.evm.model.ctg38.81-1	Endoplasmin	47	45	47	60.9	92.288	35202000000	36619000000	33692000000	36014000000	33755000000	34955000000	36000000000	37008000000	37405000000	28987000000	31519000000	28516000000	33510000000	33403000000	33712000000	10829000000	10158000000	9453200000	16038000000	16030000000	17032000000
cds.evm.model.ctg34.119-1	Endothelial protein C receptor	10	10	10	25.1	40.196	1087800000	1223500000	1130600000	1678500000	1356800000	2142000000	949290000	810440000	941800000	1290300000	1285900000	1585900000	375500000		433970000	871350000				1354100000
cds.evm.model.ctg35.164-1	Enolase-phosphatase E1	4	2	4	30.6	27.167					122830000		119780000			118690000
cds.evm.model.ctg135.32-1	Enoyl-CoA delta isomerase 1, mitochondrial	7	7	7	11.2	68.361						86130000			150240000
cds.evm.model.ctg98.17-1	Enoyl-CoA delta isomerase 2, mitochondrial	16	16	16	51.7	42.901	318620000	399190000	440870000	278220000	307310000	365910000	268970000	414860000	211650000	508630000	491180000	470300000	1097000000	1457700000	1398100000	498680000	505990000	518250000	518220000	360000000
cds.evm.model.ctg51.145-1	Envoplakin	41	41	41	26.5	224.45																399690000	340510000	268820000
cds.evm.model.ctg210.15-1	Epidermal growth factor receptor	5	5	5	5.3	132.9													141080000	146690000
cds.evm.model.ctg32.62-1	Epidermal growth factor receptor kinase substrate 8-like protein 3	17	15	15	19.6	102.79													32095000	341220000	428650000	250240000	355040000	250330000	6635600000	5220800000	5233800000
cds.evm.model.ctg13.110-1	Epiphycan	12	12	12	42.4	36.509																			39713000000	35588000000	48658000000
cds.evm.model.ctg198.45-1	Epiplakin	84	79	79	54.7	428.02					113070000	80487000				65723000	71874000					9432900000	9298400000	9827400000
cds.evm.model.ctg27.103-1	EPM2A-interacting protein 1	17	17	17	36	69.779	286180000	189130000	331750000	209990000	141000000		218170000		314820000	212410000		188020000		199210000							228290000
cds.evm.model.ctg15.830-1	Epoxide hydrolase 1	11	11	11	31	52.215																			497270000	635110000	398250000
cds.evm.model.ctg55.44-1	ER membrane protein complex subunit 1	13	12	13	16	120.44		4684900000	1411600000	4830000000	3745400000	4720300000	5284500000			4163400000	5680600000										20653000000
cds.evm.model.ctg5.34-1	Erlin-2	11	11	11	31.8	44.455													336970000	353420000	220730000				1228500000	1037600000	1260500000
cds.evm.model.ctg85.224-1	ERO1-like protein alpha	10	10	10	24.8	56.105		268410000	538030000		421820000	481690000		399260000				419120000
cds.evm.model.ctg33.73-3	Erythrocyte band 7 integral membrane protein	13	13	13	55.6	32.529													284980000	338790000	249500000	4175800000	4395500000	5034300000	1774300000	2423800000	2268100000
cds.evm.model.ctg44.194-1	ES1 protein homolog, mitochondrial	7	7	7	28.9	35.323	1391400000	1639000000	1395000000	1322000000	1471400000	1579900000	2312900000	2096400000	1994900000	2191000000		1514500000	2571700000	2368200000	2436500000	2696100000	2027900000	2176400000	1983900000	2480500000	2383900000
cds.evm.model.ctg84.356-1	Eukaryotic initiation factor 4A-I	27	15	27	57.6	54.282	8402900000	9302100000	8397700000	7483900000	8097600000	7947600000	8164600000	8052400000	7796200000	6339000000	7221500000	5829800000	4823500000	5090100000	4394700000	3163400000	3200100000	3010700000	2611000000	2472800000	2133100000
cds.evm.model.ctg26.240-1	Eukaryotic initiation factor 4A-II	22	10	10	63.2	46.695	352100000	460260000	403830000	366150000	385750000	294360000	350500000	272470000	307910000	297120000	272280000								438300000	531080000	566590000
cds.evm.model.ctg51.219-1	Eukaryotic initiation factor 4A-III	22	18	18	52.6	47.476	699300000	850700000	816340000	1003300000	852510000	1143200000	1315800000	1003800000	831870000	477390000	412720000	617620000	537430000	270520000	547880000	407830000	398180000		469210000	350770000	456930000
cds.evm.model.ctg56.118-1	Eukaryotic peptide chain release factor GTP-binding subunit ERF3A	16	9	16	26.2	72.968	595150000	590210000	511090000	634370000	675980000	391050000	709080000	643280000	481810000	477530000	393050000	457700000	293290000	266780000	313060000
cds.evm.model.ctg64.218-1	Eukaryotic peptide chain release factor subunit 1	14	14	14	37.5	49.03	291980000	271270000	312260000	306250000	317760000	350060000	381630000	255480000	351850000	368960000		230890000		216750000	184780000
cds.evm.model.ctg9.66-1	Eukaryotic translation initiation factor 1	6	2	6	53.5	12.736	435750000	541490000	443480000		351120000	306050000	430440000		380870000			389880000						244050000	342460000	421680000	363150000
cds.evm.model.ctg2.813-1	Eukaryotic translation initiation factor 2 subunit 1	17	17	17	31.8	58.316	573360000	479590000	556500000	345050000	314890000		462480000	370550000	352450000	323020000	251950000			454070000	456140000
cds.evm.model.ctg34.136-1	Eukaryotic translation initiation factor 2 subunit 2	12	12	12	46.3	32.736	695980000	572750000	657460000	463790000	523070000	458460000	869370000	444340000	584010000	399090000	477270000	449000000		544140000
cds.evm.model.ctg157.3-1	Eukaryotic translation initiation factor 2 subunit 3	21	21	21	52.3	51.065	1151900000	846400000	929970000	1031300000	1069900000	1712500000	1218700000	894070000	866110000	940640000	884190000	873830000	446020000	893720000	916720000	249130000	157760000	655890000	236190000		156530000
cds.evm.model.ctg26.517-1	Eukaryotic translation initiation factor 2A	21	21	21	53	65.072	357600000	422080000	249880000	618800000	605360000	435110000	449630000	391810000	320900000	301290000	218690000	331720000	249430000	277440000
cds.evm.model.ctg37.35-1	Eukaryotic translation initiation factor 3 subunit A	53	53	53	38.8	163.68	1141200000	1108900000	1282100000	1071500000	1399900000	1430600000	957710000	1219900000	1134100000	1114500000	745700000	667620000	235780000	162130000	125560000
cds.evm.model.ctg130.13-1	Eukaryotic translation initiation factor 3 subunit B	29	29	29	42	89.214	1379200000	1190300000	1062200000	1249400000	1295600000	853150000	1053200000	860230000	916860000	814620000	799430000	796410000	1638100000	1390700000	1318600000		665430000	412730000
cds.evm.model.ctg31.228-1	Eukaryotic translation initiation factor 3 subunit C	23	23	23	26.4	105.38	954430000	908570000	924540000	832180000	863780000	1043200000	1109600000	1106600000	1080200000	877590000	914520000	1003500000
cds.evm.model.ctg229.20-1	Eukaryotic translation initiation factor 3 subunit D	12	12	12	27	63.93	474400000	402880000	333470000	436730000	282970000	373230000	432860000	418320000	512550000	334760000	515540000	338520000	256080000
cds.evm.model.ctg19.175-1	Eukaryotic translation initiation factor 3 subunit E	15	15	15	35.5	57.063	386520000	425510000	372490000				234110000	247800000	179920000		204010000
cds.evm.model.ctg46.468-1	Eukaryotic translation initiation factor 3 subunit F	13	10	13	53.3	36.724	1227900000	1102300000	1255400000	1345500000	1286200000	1134400000	1240300000	1344300000	1299000000	987820000	1172800000	1387100000	912720000	1094200000	1022900000	838090000	787540000	893740000	531770000	306730000
cds.evm.model.ctg60.132-1	Eukaryotic translation initiation factor 3 subunit G	11	11	11	40.6	35.611	338990000	305230000	315720000	312140000	323040000	318960000	316240000	277800000	366580000	212670000	189420000	294610000	335330000	301150000	315570000
cds.evm.model.ctg19.207-1	Eukaryotic translation initiation factor 3 subunit H	11	11	11	37.6	37.487	339750000	397900000	375370000	327520000	269010000	364140000	318490000	389690000	328240000	398180000	332600000	456860000
cds.evm.model.ctg55.254-1	Eukaryotic translation initiation factor 3 subunit I	15	15	15	64.3	36.445	483720000	451600000	435820000	550340000	442330000	606080000	394110000	527470000	455060000	330000000	617080000	372430000	500480000	428460000	332920000	469680000	413080000	455590000
cds.evm.model.ctg164.93-1	Eukaryotic translation initiation factor 3 subunit K	6	6	6	39.6	24.352	382340000	305880000	457110000	399010000	374120000	323350000	522600000	514650000	307140000			398990000		276250000
cds.evm.model.ctg52.240-1	Eukaryotic translation initiation factor 3 subunit L	19	19	19	38.6	63.387	298930000	387510000	254720000		210790000	211830000			153030000
cds.evm.model.ctg8.179-1	Eukaryotic translation initiation factor 3 subunit M	11	11	11	37.7	42.516	306850000	389770000	339780000	198920000	170270000				225320000	238060000	176690000		176130000	249340000
cds.evm.model.ctg26.282-1	Eukaryotic translation initiation factor 4 gamma 1	50	45	50	26.4	234.97	2339000000	2357800000	2295500000	2455000000	2496600000	1625900000	2643700000	2819300000	2441300000	2048400000	2104700000	2097900000	378810000	622280000	282610000	73326000	192190000
cds.evm.model.ctg46.431-3	Eukaryotic translation initiation factor 4 gamma 2	23	23	23	26.6	109.93	234780000	252180000	178780000	355280000	307890000	256850000	189230000	223330000	208880000	217260000		150600000
cds.evm.model.ctg55.75-1	Eukaryotic translation initiation factor 4 gamma 3	13	8	8	6.8	223.24	43718000								48261000
cds.evm.model.ctg13.16-1	Eukaryotic translation initiation factor 4B	15	15	15	29.2	70.504		391130000	314970000	367610000		436240000	695650000	741870000	873560000	351370000	756510000	783020000
cds.evm.model.ctg9.241-1	Eukaryotic translation initiation factor 4E	7	7	7	31.9	26.415	317050000	310070000	244460000	252330000	246990000	254300000	294330000	241410000	282800000	150650000	179200000	265790000		238650000	240680000
cds.evm.model.ctg57.91-1	Eukaryotic translation initiation factor 4E-binding protein 2	3	3	3	49.2	12.965	278310000							641630000	423400000			591250000
cds.evm.model.ctg31.84-1	Eukaryotic translation initiation factor 4H	9	9	9	52.2	25.209	644010000	558010000	636520000	682120000	585360000	659230000	765770000	776490000	451660000	501490000	901100000	820000000	565370000		606840000		492760000	497070000	488770000	430730000	419500000
cds.evm.model.ctg25.60-1	Eukaryotic translation initiation factor 5	15	15	15	39.3	49.068	415090000	452100000	402310000	401630000	303630000	427480000	508650000	623400000	532730000	532480000	567940000	327080000	288610000	313340000	228190000				224740000
cds.evm.model.ctg84.378-1	Eukaryotic translation initiation factor 5A-1	11	11	11	71.4	16.832	4891900000	6174200000	6424900000	6178200000	6791300000	7007100000	6077500000	6494600000	6327700000	5946100000	6646800000	6837500000	5403200000	5960300000	5541500000	2362600000	2664700000	2631800000	2881900000	3468900000	2515700000
cds.evm.model.ctg4.91-1	Eukaryotic translation initiation factor 5B	14	14	14	14.3	143.89	238810000	192030000	202030000	205890000	203380000	189580000	286250000	249760000	261710000			228220000
cds.evm.model.ctg34.117-1	Eukaryotic translation initiation factor 6	9	9	9	60	26.513	175490000						262380000	245630000			222230000									232690000
cds.evm.model.ctg70.236-1	Exosome complex component RRP42	11	2	11	22.9	67.117	6288800000	5955300000	5528900000	5612600000	5256600000	6333800000	3029800000	3071300000	3011700000	5422700000	6204700000	5819400000	7314200000	6824700000	6093100000	5955900000	6299000000	6495100000	4178400000	5014900000	3909200000
cds.evm.model.ctg24.105-1	Exportin-1	29	29	29	30.9	128.38	580780000	604420000	679610000	418590000	549250000	377100000	415750000	457400000	597810000	390530000	447950000	373380000				300940000	417400000	395610000			332890000
cds.evm.model.ctg81.4-1	Exportin-2	26	26	26	34.4	113.45	634110000	1712700000	846060000	1857600000	1047100000		1000900000	1061900000	1183100000	1004700000	1048400000	483740000
cds.evm.model.ctg30.285-1	Exportin-T	10	10	10	12.8	108.06			136140000			159210000		140690000	135460000
cds.evm.model.ctg30.391-1	Extended synaptotagmin-1	32	32	32	37.6	122.25	684940000	669880000	699380000	930790000	807580000	1030600000	525150000	415540000	641970000	701110000	605160000	667530000	267580000	290430000	196800000	472260000	434950000	387200000		207780000
cds.evm.model.ctg149.11-1	Extended synaptotagmin-2	18	18	18	26.9	93.839	297040000	203920000	249790000	226960000	276640000	203210000		176410000											261690000		201070000
cds.evm.model.ctg144.85-1	Extracellular matrix protein 1	17	17	17	34.6	60.478	283090000	377170000	341360000	308300000	333100000	254470000	343380000	321280000	290330000	592500000	409060000	336520000	611610000	551110000	559610000	574190000	579920000	530860000
cds.evm.model.ctg28.206-1	Extracellular matrix protein 2	35	35	35	19.8	259.87	13686000000	12188000000	12592000000	10312000000	10461000000	9833200000	10571000000	8439700000	7691500000	13735000000	10177000000	11120000000	21891000000	22281000000	22716000000	14654000000	14786000000	16099000000	23101000000	28673000000	32596000000
cds.evm.model.ctg35.182-1	Extracellular matrix protein FRAS1	16	15	16	4.9	473.06		215690000				163080000		152690000		191560000	266980000		224650000	154580000	102600000	666170000	608100000	653340000	465800000	606380000	637620000
cds.evm.model.ctg9.151-1	Extracellular superoxide dismutase [Cu-Zn]	7	7	7	42.3	27.741																			3602600000	3005000000	2157100000
cds.evm.model.ctg22.51-1	Ezrin	35	22	24	40.6	87.752	3846800000	3252800000	3469600000	3832500000	4400400000	4631300000	3536800000	3140400000	3117800000	1810200000	1277600000	1817800000	2251800000	1819700000	1945200000	2927200000	2662100000	2825200000	1202000000	1135500000	1245100000
cds.evm.model.ctg250.3-1	FACT complex subunit SSRP1	15	15	15	22.8	91.085		136280000	122430000	183120000	180900000	118130000		242060000	190350000
cds.evm.model.ctg78.87-1	F-actin-capping protein subunit alpha-1	13	11	13	69.2	32.943	2056200000	1909900000	2034200000	1977300000	2132900000	2166100000	1938800000	2008700000	1987600000	2001500000	2148000000	2212200000	2080000000	2001900000	1922600000	2829600000	3426900000	3399300000	2276000000	2074200000	1581000000
cds.evm.model.ctg14.120-1	F-actin-capping protein subunit alpha-2	11	9	9	57.5	31.636	289840000		187920000			268400000	264600000	352180000	236970000	340460000		428660000	383240000	444740000	396230000	744810000	786500000	922230000	529130000	522950000	327710000
cds.evm.model.ctg55.48-1	F-actin-capping protein subunit beta	14	14	14	51.9	32.466	1252700000	1226300000	1304800000	1125400000	1107500000	1354000000	1073500000	1346400000	1337000000	1330300000	1003400000	1136200000	1345600000	1187100000	1449300000	1406300000	1408100000	2002300000	1282700000	1217700000	555810000
cds.evm.model.ctg242.8-1	Factor XIIa inhibitor	14	14	14	26.8	67.793	1916900000	2065500000	1712900000	1848300000	1711100000	1712000000	1648000000	1617100000	1670600000	4092800000	5230200000	3747900000	3971500000	4458300000	4229300000	2806300000	2869100000	2759500000	180400000
cds.evm.model.ctg36.91-1	Far upstream element-binding protein 1	20	17	18	36.8	71.262	868470000	690960000	934590000	840500000	756130000	1044600000	1204600000	1285000000	1242400000	925710000	1243300000	984680000		192680000		976140000	649460000	696410000
cds.evm.model.ctg60.254-1	Far upstream element-binding protein 2	24	22	24	48	73.361	1315000000	1478200000	1056100000	1013300000	1075200000	1255200000	1662900000	1743900000	1536100000	1604200000	1492800000	1476400000	884000000	950540000	839130000	1631000000	950920000	1342900000	571100000	748100000	628750000
cds.evm.model.ctg143.76-1	Farnesyl pyrophosphate synthase	10	10	10	12.7	100.93	845210000	1189000000	792920000	630900000	535840000	593610000	1169300000	1066200000	1209500000	542220000	642330000	691370000	526090000	472390000	494700000
cds.evm.model.ctg61.67-1	FAS-associated factor 2	5	5	5	14.8	52.666	99994000	136040000	101700000			93150000	95353000
cds.evm.model.ctg163.80-1	Fascin	24	24	24	56	54.752	10676000000	11433000000	9362200000	14443000000	14265000000	11086000000	8810800000	9972700000	10376000000	10174000000	10061000000	7826700000	4934200000	5611100000	5911200000	3420400000	3602900000	4226300000	4601800000	4411200000	5010900000
cds.evm.model.ctg76.209-1	Fatty acid 2-hydroxylase	10	10	10	21.1	60.962										394370000		411280000	803610000	875720000	1126900000
cds.evm.model.ctg54.28-1	Fatty acid desaturase 1	3	3	3	7	72.276	59289000						64442000
cds.evm.model.ctg51.280-1	Fatty acid synthase	98	98	98	54	281.23	10742000000	11247000000	10653000000	12772000000	13225000000	13105000000	14304000000	13612000000	14923000000	18193000000	18176000000	16563000000	10853000000	10902000000	10522000000	1994200000	1568400000	1653500000	15453000000	13969000000	14966000000
cds.evm.model.ctg19.236-1	Fatty acid-binding protein 9	9	9	9	66.7	14.877																566180000	429050000	373200000
cds.evm.model.ctg19.235-1	Fatty acid-binding protein, adipocyte	9	8	9	75	14.588		571490000		2374000000	2759700000	2782600000	499260000	1121900000	888240000	3928200000	3571700000	4586600000	3687700000	3389000000	2841500000	6370900000	5352900000	5426700000	17087000000	20933000000	18976000000
cds.evm.model.ctg19.240-1	Fatty acid-binding protein, epidermal	11	11	11	65.4	14.448	3013600000	3866700000	4050200000	4454400000	4772400000	5375400000	4112100000	4611500000	4443600000	10575000000	7284700000	9721000000	19279000000	20273000000	18638000000	14277000000	10704000000	14154000000	6089100000	5334200000	6487300000
cds.evm.model.ctg50.152-1	Fatty acyl-CoA reductase 2	17	17	17	44.5	59.008	148290000		151850000					166840000		1054700000	932810000	1323200000	1752100000	2792100000	2864400000	224040000
cds.evm.model.ctg84.240-1	Fatty aldehyde dehydrogenase	11	9	11	24.3	58.985	138820000	131080000			110600000	133290000	191150000	147090000	253600000	249600000	159790000	317670000			340810000	1164500000	979500000	1047900000			96885000
cds.evm.model.ctg134.45-1	Fatty-acid amide hydrolase 1	26	26	26	63.4	64.83		54544000											2037000000	2528400000	2425700000	14227000000	14701000000	16588000000
cds.evm.model.ctg15.686-1	F-box only protein 2	7	7	7	30.4	33.468																			829010000	787590000	683430000
cds.evm.model.ctg66.17-1	FERM, RhoGEF and pleckstrin domain-containing protein 1	14	14	14	15.1	119.59					81373000	76996000
cds.evm.model.ctg17.101-1	Fermitin family homolog 2	26	26	26	42.9	77.873	822880000	904890000	818020000	809200000	962690000	884250000	538770000	800750000	468630000	562570000	603430000	366630000	376350000		311390000	297960000	234940000	302110000	1152800000	963120000	1259400000
cds.evm.model.ctg54.34-1	Ferritin heavy chain	9	9	9	63.5	21.05	1389400000	1738000000	1600600000	435880000	390180000	485300000	317010000	234310000	334770000	337860000	165600000	169930000	1784700000	1500700000	2133200000	4311400000	4729300000	4589700000	2264600000	2379800000	1817100000
cds.evm.model.ctg15.936-1	Ferritin light chain	7	2	7	57.7	20.015	638210000	577900000	645690000	150010000	160030000								388080000	528830000	595630000	802330000	952490000	1135000000	815190000	683180000	1021100000
cds.evm.model.ctg26.243-1	Fetuin-B	16	16	16	60.7	42.744	7060600000	7541800000	8623900000	7660000000	6703800000	6715600000	7437700000	6984100000	6427000000	10953000000	10525000000	10098000000	14278000000	12049000000	14304000000	9343600000	9970100000	8720800000	4319900000	4850500000	3642800000
cds.evm.model.ctg17.61-3	Fibrillin-1	83	79	83	36	325.49	17181000												11139000	28800000	34321000	10262000	144180000	13906000	42927000000	35762000000	38178000000
cds.evm.model.ctg60.408-1	Fibrillin-2	27	23	23	13	312.75																			1220800000	1139600000	1224900000
cds.evm.model.ctg47.8-1	Fibrinogen alpha chain	43	33	43	62.4	94.884	17951000000	18415000000	17577000000	19427000000	21602000000	21068000000	54037000000	49942000000	54849000000	33737000000	34225000000	32311000000	18809000000	16933000000	16354000000	45347000000	42121000000	46789000000	3920000000	3246400000	2146200000
cds.evm.model.ctg47.9-1	Fibrinogen beta chain	34	34	34	68.4	57.4	18984000000	19798000000	20070000000	20035000000	20198000000	23066000000	49264000000	56462000000	54074000000	30071000000	31125000000	34321000000	17494000000	19029000000	20746000000	41995000000	40484000000	42531000000	4594700000	5031800000	3405600000
cds.evm.model.ctg47.7-1	Fibrinogen gamma-B chain	25	25	25	64	50.468	15681000000	12911000000	14828000000	15325000000	15621000000	18217000000	43489000000	43187000000	45609000000	24921000000	18396000000	25391000000	9842700000	10314000000	10654000000	28557000000	25508000000	28243000000	2657400000	1953900000	1400600000
cds.evm.model.ctg35.24-1	Fibroblast growth factor-binding protein 1	8	8	8	42.7	26.294										369360000			1042000000	783410000	818440000
cds.evm.model.ctg109.82-1	Fibromodulin	13	12	13	42.2	39.118	13494000000	19767000000	16264000000	15240000000	14343000000	12010000000	12850000000	11066000000	11396000000	19565000000	20782000000	18392000000	59866000000	64802000000	69088000000	12599000000	10136000000	12410000000	243460000000	208820000000	298780000000
cds.evm.model.ctg10.56-1	Fibronectin	106	106	106	58.7	260.47	70627000000	76345000000	76606000000	113360000000	111760000000	109830000000	59965000000	61733000000	63083000000	54866000000	59900000000	50861000000	25166000000	23797000000	23263000000	27950000000	27298000000	30179000000	5213200000	3763400000	4623700000
cds.evm.model.ctg22.55-1	Fibronectin type III domain-containing protein 1	38	38	38	25.1	205.36	1472900000	1829600000	1455100000	645320000	703940000	635250000	675080000	804810000	713910000	350640000	209660000	220850000								124080000
cds.evm.model.ctg26.363-1	Fibronectin type III domain-containing protein 3B	11	11	11	11.7	132.38						205030000		147090000
cds.evm.model.ctg52.106-1	Fibulin-1	14	4	14	29	85.759	1892700000	1985800000	1602500000	1112400000	1148500000	1292000000	1064900000	935460000	1231400000	1299000000	1111800000	1339300000	3201500000	2838900000	2692800000	3444700000	3159900000	3362900000	3264400000	2945900000	3308100000
cds.evm.model.ctg52.105-1	Fibulin-1	12	2	2	23.5	77.456	150670000																		347430000	322810000
cds.evm.model.ctg102.18-1	Fibulin-2	23	23	23	19.1	149.82	1414800000	1004500000	910410000	613730000	505050000	599040000	469350000	504630000	661560000	403990000	406520000	497710000	923230000	959350000	756160000	1591900000	1073200000	1555800000	359910000	458520000
cds.evm.model.ctg25.332-1	Fibulin-5	13	13	13	35.7	50.198	350820000	320530000	299060000					217510000					527730000	491880000	253610000	1008300000	648420000	885930000	11169000000	10179000000	9400500000
cds.evm.model.ctg4.3-1	Fibulin-7	16	16	16	20.9	111.61							131180000						178410000	378750000	261270000	109220000			2578100000	3832600000	4437100000
cds.evm.model.ctg144.21-1	Filaggrin	13	13	13	28.5	67.053						304900000				410440000					160210000	531170000	516450000	901370000
cds.evm.model.ctg199.39-1	Filamin-A	134	122	134	71.7	280.76	39627000000	42936000000	40577000000	45704000000	45470000000	45212000000	38830000000	38499000000	37396000000	36742000000	36597000000	38660000000	34173000000	36495000000	35352000000	77882000000	71670000000	73640000000	21180000000	19302000000	19367000000
cds.evm.model.ctg70.31-1	Filamin-B	119	107	110	65.8	278.01	980650000	1172900000	1628200000	1353700000	1101500000	1160000000	1442100000	856030000	873810000	789350000	611060000	1109200000	1862800000	1591900000	2181500000	4807400000	4024700000	4034300000	23200000000	25448000000	26788000000
cds.evm.model.ctg14.469-1	Filamin-C	69	56	56	36.8	281.3	900980000	1263900000	1660200000	720460000	574830000	774350000	453020000	636960000	326000000	167810000	133300000	465560000	204950000			229500000		137680000	97806000	377490000
cds.evm.model.ctg164.155-1	Flavin reductase (NADPH)	6	6	6	40.6	23.283	718540000	863380000	1023100000	786390000	785000000	1144600000	1190200000	1037400000	1116400000	1236800000	1426100000	1314400000	1481300000	1742500000	1331300000	2444600000	3044900000	3212900000	1774000000	2490100000	1425500000
cds.evm.model.ctg84.570-1	Flotillin-2	5	5	5	12.6	46.995																			78084000	149740000
cds.evm.model.ctg26.63-1	Follistatin-related protein 1	7	7	7	23.9	34.755		319600000	310890000	205070000								314740000
cds.evm.model.ctg103.12-1	Four and a half LIM domains protein 1	13	13	13	57.2	30.883	1250200000	1278400000	1128600000	1415200000	1329000000	1701500000	1566900000	1765700000	1479400000	1133600000	1114000000	898540000	517340000	406790000	420500000	1555000000	1734100000	1686100000	6511800000	6799900000	7495400000
cds.evm.model.ctg4.150-1	Four and a half LIM domains protein 2	9	9	9	38.7	32.085	177680000				181520000
cds.evm.model.ctg119.68-1	Four and a half LIM domains protein 3	8	8	8	31	38.574		144610000		83978000		210280000	132570000	189750000	175670000					203990000	162900000
cds.evm.model.ctg26.323-1	Fragile X mental retardation syndrome-related protein 1	8	7	8	17.2	69.734		120930000			139260000
cds.evm.model.ctg84.352-1	Fragile X mental retardation syndrome-related protein 2	4	2	2	6.8	74.318	434600000					504510000	526800000
cds.evm.model.ctg28.240-1	Fructose-1,6-bisphosphatase 1	8	8	8	35.8	36.729																			774710000	1119100000	767580000
cds.evm.model.ctg31.212-1	Fructose-bisphosphate aldolase A	22	18	22	66.6	45.136	10927000000	10658000000	11579000000	11729000000	12179000000	11152000000	11255000000	10461000000	10248000000	8708100000	12104000000	11021000000	7169600000	7856300000	8077900000	11811000000	11740000000	12072000000	14546000000	15064000000	14835000000
cds.evm.model.ctg28.122-1	Fructose-bisphosphate aldolase B	11	9	9	36	39.453																			2574200000	2458400000	2393900000
cds.evm.model.ctg15.754-1	Fumarate hydratase, mitochondrial	16	16	16	42.9	54.638	492230000	504040000	382810000	653990000	525240000	568730000	440260000	575550000	810740000	709510000	824770000	872410000	417960000	356630000	245770000	515300000	931740000	699820000	624270000	911530000	390030000
cds.evm.model.ctg4.32-1	Fumarylacetoacetate hydrolase domain-containing protein 2	7	7	7	32.2	34.542																			160280000		188260000
cds.evm.model.ctg51.135-1	Galactokinase	17	17	17	54.3	42.296	149120000	241360000		151940000	236060000	290510000		266050000	242200000	304840000	284550000	197340000	233660000	234760000	206730000	245440000	254060000	335600000		334080000	140540000
cds.evm.model.ctg52.245-1	Galectin-1	12	12	12	91.1	14.688	31364000000	31483000000	34899000000	43097000000	41105000000	39038000000	30499000000	30360000000	31588000000	34661000000	46597000000	37046000000	32953000000	23987000000	24254000000	30229000000	33897000000	26216000000	13178000000	14162000000	15727000000
cds.evm.model.ctg17.122-1	Galectin-3	9	9	9	44.7	24.197	3297900000	4071800000	3598900000	3477500000	3328300000	3050400000	3274700000	2303500000	2635300000	3103100000	3290000000	3104600000	7178600000	7221500000	6458100000	10131000000	10227000000	10864000000	3447200000	3821800000	2831600000
cds.evm.model.ctg24.136-1	Galectin-related protein	6	6	6	50.6	18.955	146210000	149810000	122960000		134220000			141500000				206790000	228400000	330940000	436110000	268430000	246270000	282620000
cds.evm.model.ctg37.132-1	Gamma-adducin	11	11	11	20.9	77.3																			554460000	434640000	710760000
cds.evm.model.ctg19.354-1	Gamma-glutamyl hydrolase	7	7	7	29.6	35.565														103440000		329850000	258340000	445600000
cds.evm.model.ctg152.15-1	Gamma-interferon-inducible lysosomal thiol reductase	5	5	5	30.9	27.7		182060000	134550000	235870000	125180000								522230000	423110000	453450000	1037300000	890950000	938750000
cds.evm.model.ctg64.36-1	Ganglioside GM2 activator	7	7	7	32.6	20.975										261950000			303520000	455990000	334380000	275870000	434330000	295070000
cds.evm.model.ctg69.330-1	GAS2-like protein 1	8	7	8	6.9	160.02	268030000	175560000	316110000	347160000	361290000	390930000	451770000	448510000	457310000	376420000	374110000	385280000	303210000		283190000		215940000		230100000
cds.evm.model.ctg84.48-1	Gasdermin-A	16	16	16	36.8	69.328										532600000	370840000	254090000	1739500000	1849300000	1738300000	2495700000	3515000000	3676100000
cds.evm.model.ctg115.183-1	GDP-fucose protein O-fucosyltransferase 1	5	5	5	15.1	44.27		99270000			95928000		91761000	123650000	101310000	122720000		106720000
cds.evm.model.ctg33.72-1	Gelsolin (Fragment)	36	36	36	62.7	85.347	26749000000	20610000000	23717000000	20840000000	21439000000	22963000000	20179000000	21998000000	20560000000	19495000000	23119000000	20506000000	16399000000	15511000000	13292000000	33785000000	32807000000	30927000000	25537000000	27326000000	25636000000
cds.evm.model.ctg84.541-1	Gem-associated protein 4	13	13	13	10.3	153	417380000	339310000	235550000	239330000	278050000	303020000	295190000		265760000	239030000	217390000	291070000	400610000	484690000	504240000	243410000	338610000	278350000	315850000	393960000	379330000
cds.evm.model.ctg31.94-1	General transcription factor II-I	14	14	14	18.2	115.13							153670000	207870000
cds.evm.model.ctg35.210-1	General vesicular transport factor p115	28	28	28	38.6	105.77	1361400000	1203700000	1100100000	1128600000	1205200000	1411900000	1103700000	964580000	869300000	856520000	869630000	803360000	551200000	500650000	614890000		202130000
cds.evm.model.ctg44.251-1	Germinal-center associated nuclear protein	22	22	22	11.1	258.26	297940000	323850000	341570000	349190000	430560000	318610000	400580000	257450000	286540000	446460000	466270000	300200000		271590000
cds.evm.model.ctg10.160-1	Glia-derived nexin	11	11	11	19.1	59.201																			1379500000	1206800000	939220000
cds.evm.model.ctg51.383-1	Glial fibrillary acidic protein	11	8	8	26.2	49.506																			521270000	374720000	483590000
cds.evm.model.ctg64.127-1	Glucosamine-6-phosphate isomerase 1	9	6	9	46	32.58	295070000	321130000	252760000	209410000	274100000	171390000	252330000	230240000	237450000	245200000		296990000	356310000	349550000	285210000	204270000	239740000	367270000	285700000	344460000
cds.evm.model.ctg199.52-1	Glucose-6-phosphate 1-dehydrogenase	30	30	30	64.2	62.947	3496000000	3645000000	3514400000	2883500000	2742400000	3473100000	3139600000	3174200000	2730100000	3113800000	2336800000	2723000000	3418300000	2980500000	2946600000	2439700000	2077400000	2088000000	1573800000	1794600000	2336300000
cds.evm.model.ctg3.9-1	Glucose-6-phosphate isomerase	24	24	24	61.2	62.852	6084700000	6269400000	6126700000	6033400000	6795800000	6831700000	6405300000	6653000000	6172100000	7096100000	7948500000	7349900000	4392200000	4908500000	4822300000	7169100000	6922500000	7162500000	6544400000	5831500000	6051400000
cds.evm.model.ctg60.181-1	Glucosidase 2 subunit beta	21	21	21	36.2	80.057	2862600000	2633900000	2853700000	2098400000	2607100000	2322200000	2568800000	2413300000	2020300000	3698200000	3043100000	2095400000	2942400000	2424700000	2018100000	1054300000	947100000	776410000	259810000	377520000	1252000000
cds.evm.model.ctg143.70-1	Glucosylceramidase	10	10	10	26.9	57.657													272160000			716080000	701440000	690930000		170080000
cds.evm.model.ctg45.53-1	Glutamate dehydrogenase 1, mitochondrial	23	23	23	48	61.663	1155800000	1569000000	1334500000	1414800000	1474300000	1551600000	1305900000	1311800000	1321300000	1278600000	1040300000	1045400000	636920000	764030000	827400000	1318100000	1081500000	1271700000	3026000000	2757200000	2832800000
cds.evm.model.ctg29.3-1	Glutaminase kidney isoform, mitochondrial	12	12	12	23.3	85.757	194930000	223480000	200200000		233420000			258560000	190170000	208000000	188850000
cds.evm.model.ctg24.199-1	Glutamine--fructose-6-phosphate aminotransferase [isomerizing] 1	35	30	35	38.4	123.7	3565100000	4460500000	4096100000	5021800000	4312800000	4923700000	2998500000	3926200000	4197800000	3653700000	2840600000	3256600000	123970000	431990000	304000000				359040000	464240000	1309900000
cds.evm.model.ctg146.42-1	Glutamine--fructose-6-phosphate aminotransferase [isomerizing] 2	25	20	20	43.2	83.776	123340000							239880000
cds.evm.model.ctg70.163-1	Glutamine--tRNA ligase	33	32	32	59.7	87.467	1256200000	848520000	1047900000	1054300000	1277700000	1285400000	997900000	921300000	1304800000	1062700000	769800000	1701000000	235840000			710890000	824540000	684820000	90039000
cds.evm.model.ctg1.161-1	Glutaredoxin-1	4	4	4	57.6	9.2957		236190000	210020000	193100000	344670000	313800000	371980000		279540000	360430000	662540000	609660000			248920000	795080000	918030000	859600000
cds.evm.model.ctg24.293-1	Glutaredoxin-3	10	10	10	42.2	32.288	394940000	355250000	240910000	486800000	435350000	411410000	572530000	539660000	496250000	382550000	375730000	408250000		396740000				248310000
cds.evm.model.ctg60.49-1	Glutaryl-CoA dehydrogenase, mitochondrial	5	5	5	18.9	48.586																			408360000		431540000
cds.evm.model.ctg70.154-1	Glutathione peroxidase 1	9	9	9	81.9	16.286													497870000	523830000		585920000	600420000	632600000
cds.evm.model.ctg64.40-1	Glutathione peroxidase 3	6	6	6	30.8	25.656																478720000	464290000	559960000	356700000		358510000
cds.evm.model.ctg63.58-1	Glutathione peroxidase 7	10	10	10	66.5	19.055	1409400000	1319900000	1516500000	1147300000	1305400000	2034800000	1351100000	1158900000	1107700000	1114400000	934930000	1500600000	505200000	456850000	730070000					249150000
cds.evm.model.ctg68.12-1	Glutathione S-transferase A1	11	7	11	55	25.309													2110100000	2657200000	2039100000				206150000
cds.evm.model.ctg68.13-1	Glutathione S-transferase A2	6	4	5	28.4	21.808																			421180000	377680000
cds.evm.model.ctg68.9-1	Glutathione S-transferase A4	4	3	4	20.3	25.587																			381530000		445880000
cds.evm.model.ctg32.60-1	Glutathione S-transferase Mu 1	24	7	24	52.1	80.014	1361100000	1292600000	1546700000	961870000	998600000	927980000	720120000	892030000	851480000	1079200000	1114200000	1025500000	4029600000	3954200000	3693800000	1782500000	1998600000	1892900000	9315600000	10173000000	10492000000
cds.evm.model.ctg37.148-1	Glutathione S-transferase omega-1	14	9	14	61.4	27.212	346470000	395720000	562150000	370760000	377260000		328670000	242500000	403980000		328860000		456970000	414050000	406130000	360180000	387560000	381920000	1370600000	1147800000	1070300000
cds.evm.model.ctg54.241-1	Glutathione S-transferase P	5	5	5	22.5	38.102	2136600000	1473400000	1373300000	1148300000	1182900000	1132400000	1073100000	901600000	1026700000	1783200000	1141500000	945390000	1986600000	1386200000	1084400000	981690000	1125100000	972310000	2188900000	2455800000	1550900000
cds.evm.model.ctg54.239-1	Glutathione S-transferase P	2	2	2	11.6	25.167	940830000	1352500000	1837400000	1064800000	1038800000		1067600000	700150000	446370000	1160600000	831220000	721610000	1005400000	935160000	718420000	775670000	367320000	725780000	1245500000	1449400000
cds.evm.model.ctg34.123-1	Glutathione synthetase	8	8	8	20.9	52.423	115920000			77700000													145980000
cds.evm.model.ctg4.477-1	Glyceraldehyde-3-phosphate dehydrogenase	5	3	3	26.7	19.218	1889200000	1289800000	1547600000	1627800000	981350000	1752300000	1906500000	2474700000	2070400000		1530800000	2757900000			641540000	1387300000	1170300000	994060000	989190000	600300000	937290000
cds.evm.model.ctg30.62-1	Glycerol-3-phosphate dehydrogenase [NAD(+)], cytoplasmic	12	11	12	27.5	46.508													741300000	845470000	779850000				1742400000	1674400000	1290700000
cds.evm.model.ctg14.226-1	Glycine--tRNA ligase	29	29	29	52.2	77.198	2864900000	2958400000	3160800000	1952300000	2305400000	3005000000	2657500000	2926100000	2972900000	2056200000	1297900000	2291900000	252960000	252980000	257350000		108620000	134730000
cds.evm.model.ctg100.17-1	Glycogen phosphorylase, brain form	33	25	25	49	96.323	289960000	297960000	379010000	314140000	287330000	201040000	351860000	381740000	282920000	330780000	210910000	320830000	218970000	239500000		214830000	257410000	271120000	511870000	458250000	426290000
cds.evm.model.ctg79.160-1	Glycogen phosphorylase, liver form	42	39	42	52.9	97.828	808190000	916390000	836680000	643620000	585340000	565100000	447000000	547980000	475770000	167740000	496580000	410960000	264130000		190010000	1928200000	1623600000	1803100000	7996600000	7559800000	8486200000
cds.evm.model.ctg54.120-1	Glycogen phosphorylase, muscle form	39	31	36	21.8	240.49		328500000	400630000	249540000	526750000	466780000	359190000	414830000	557360000	481590000	556200000	612260000				436160000		195840000	2057900000	1386300000	2244300000
cds.evm.model.ctg69.233-1	Glycolipid transfer protein	11	11	11	58.9	23.879																476440000		364390000
cds.evm.model.ctg70.72-1	Glycosyltransferase 8 domain-containing protein 1	7	7	7	22.6	41.825	502080000			479130000	309750000				343820000
cds.evm.model.ctg51.378-1	Glycylpeptide N-tetradecanoyltransferase 1	8	8	8	24.2	56.775	139210000	133880000	183030000	223620000	164860000	268600000	185690000			214450000	159410000	200180000
cds.evm.model.ctg75.53-1	Glyoxylate reductase/hydroxypyruvate reductase	5	5	5	18.4	38.171																			145860000	120500000
cds.evm.model.ctg167.35-1	Glypican-1	22	22	22	53.8	61.053	1238900000	1306600000	1411400000	1264700000	1704200000	1497200000	2054200000	1647100000	1861700000	1582300000	989640000	1270000000	1009700000	1028400000	1070100000	224010000	155710000	214220000
cds.evm.model.ctg85.91-1	GMP reductase 2	11	10	11	48	38.017			161620000							191380000
cds.evm.model.ctg26.469-1	GMP synthase [glutamine-hydrolyzing]	13	13	13	26.7	79.862	201380000	197180000	190830000	239490000	169790000	204290000	274210000	262530000	290610000	193970000		268770000
cds.evm.model.ctg76.214-1	Golgi apparatus protein 1	47	47	47	52.7	120.9	2186300000	2702700000	2180900000	3523900000	2784900000	2908900000	2604100000	1798800000	3098600000	2501800000	2693000000	2688100000	2925600000	3183200000	3330000000	637290000	303680000	210680000	577490000	795220000	1140300000
cds.evm.model.ctg76.211-1	Golgi apparatus protein 1	3	3	3	15.3	26.353							107660000			195280000
cds.evm.model.ctg26.399-1	Golgi integral membrane protein 4	20	20	20	33.4	81.149	938560000	500450000	779700000	395460000	566860000	736860000	652060000	527360000	522630000	540130000		750140000	720040000	751900000	790830000		370460000		435460000	627180000	317050000
cds.evm.model.ctg2.172-1	Golgi reassembly-stacking protein 2	12	12	12	40.2	47.549	681700000	772360000	932950000	656970000	667310000	786270000	706380000	545720000	671830000	854490000	710180000	466900000	448790000	450060000		245540000		218210000
cds.evm.model.ctg15.817-1	Golgi resident protein GCP60	13	13	13	28.1	78.735	229960000	192080000	178970000		183290000	229160000	239400000	209010000	211090000	183390000		261510000
cds.evm.model.ctg71.219-1	Golgin subfamily A member 2	21	21	21	27	114.96	281930000	308940000	213020000	319850000	321300000	262110000	309210000	234190000	361980000		213710000	263160000		272520000
cds.evm.model.ctg50.32-1	G-protein coupled receptor family C group 5 member D	6	6	6	15.7	66.556	273200000	293880000	278240000							392500000		311420000		271750000		639990000	653180000	558260000	304110000	291780000	392200000
cds.evm.model.ctg4.489-3	GRIP and coiled-coil domain-containing protein 2	11	7	11	6	268.71	201520000	190000000	244350000		97771000	233050000	232270000	144970000	173620000	142660000	223720000					267290000			442390000	344060000	490390000
cds.evm.model.ctg51.125-1	Growth factor receptor-bound protein 2	8	8	8	27.4	29.838		177170000	171540000			105200000	192420000	177610000	141150000			138470000			101370000	149390000
cds.evm.model.ctg93.62-1	GrpE protein homolog 1, mitochondrial	4	4	4	22.1	24.487				71783000		101550000
cds.evm.model.ctg11.108-1	GTP:AMP phosphotransferase AK3, mitochondrial	12	12	12	61.9	22.192						217410000		261720000										233020000	415670000	327220000	343190000
cds.evm.model.ctg155.1-1	GTP-binding nuclear protein Ran	11	11	11	48.1	24.423	5448100000	5848200000	5566300000	5459600000	5645100000	5421400000	5282000000	5542800000	6216300000	4794500000	3153900000	3909500000	3243300000	3537400000	3561500000	1905200000	3742800000	3318700000	2326700000	2185300000	2872800000
cds.evm.model.ctg149.79-1	GTP-binding protein Rheb	3	3	3	14.1	20.479		84756000		89004000
cds.evm.model.ctg57.86-1	GTP-binding protein SAR1a	9	8	9	81.3	17.542	864200000	1408400000	874170000	677370000	865310000	1014800000	1052000000	903810000	1040600000	966840000	1412200000	752570000	664670000	602470000	528280000	434070000					614240000
cds.evm.model.ctg64.288-1	GTP-binding protein SAR1b	5	4	4	47.7	17.569				143070000				128920000
cds.evm.model.ctg70.126-1	Guanine nucleotide-binding protein G(i) subunit alpha-2	16	10	16	60.8	40.477	2407400000	2186100000	2122900000	1392000000	1575300000	1434000000	1673300000	1913600000	1643700000	1261400000	1542000000	1299700000	2297400000	2113200000	1997900000	1954900000	1776400000	1841600000	2495600000	2563500000	2593800000
cds.evm.model.ctg79.171-1	Guanine nucleotide-binding protein G(I)/G(S)/G(O) subunit gamma-2	3	3	3	52.1	7.8501																			469230000	633550000	406010000
cds.evm.model.ctg15.482-1	Guanine nucleotide-binding protein G(I)/G(S)/G(T) subunit beta-1	13	7	7	54.7	37.377	328620000	288930000		411400000	327960000		289600000	308520000		389540000			380970000	408380000	388050000	331020000	661460000	604770000	701250000	734390000	420610000
cds.evm.model.ctg239.18-1	Guanine nucleotide-binding protein G(I)/G(S)/G(T) subunit beta-2	14	4	12	50.6	37.331	878210000	994220000	915100000	1135500000	1222300000	1191100000	1187100000	1107800000	847430000	1148400000	849500000	862760000	1084800000	870870000		1264400000	1681900000	1347000000	1496600000	1418700000	1319700000
cds.evm.model.ctg11.211-1	Guanine nucleotide-binding protein G(q) subunit alpha	10	6	10	33.1	42.142																			436670000	688650000	441100000
cds.evm.model.ctg115.99-1	Guanine nucleotide-binding protein G(s) subunit alpha isoforms short	12	7	11	42	44.223	343130000	277140000	196960000		178990000	183940000	214310000	125310000	239850000	162860000									410060000	637600000	395630000
cds.evm.model.ctg60.351-1	Guanine nucleotide-binding protein subunit alpha-11	9	5	5	28.1	42.07																			178680000	169250000
cds.evm.model.ctg61.135-1	Guanine nucleotide-binding protein subunit beta-2-like 1	18	18	18	77.6	35.076	7489400000	7512100000	7427100000	9134800000	8837300000	8947600000	8418100000	8083600000	8990400000	8155200000	7128100000	7576400000	4160100000	3708300000	4257900000	4092800000	4324200000	4428100000	3035200000	2920300000	3598000000
cds.evm.model.ctg26.331-1	Guanine nucleotide-binding protein subunit beta-4	14	7	7	45.9	37.537					163520000				192860000		164210000										373020000
cds.evm.model.ctg220.5-1	Guanine nucleotide-binding protein-like 1	8	8	8	15.9	64.699						74132000		75441000	70009000
cds.evm.model.ctg61.105-1	H/ACA ribonucleoprotein complex subunit 2	3	3	3	35.3	17.211							99823000						104810000
cds.evm.model.ctg243.2-1	H/ACA ribonucleoprotein complex subunit 4	11	11	11	26.1	69.844	179570000	219390000	223400000	198700000	195940000	273190000		175470000	182110000	282790000
cds.evm.model.ctg3.95-1	Haptoglobin	35	35	35	40.4	87.145							204980000000	208830000000	201150000000	15083000000	12743000000	13271000000		119080000	150440000	20458000000	24396000000	21132000000	287870000	241030000	90807000
cds.evm.model.ctg199.8-1	HAUS augmin-like complex subunit 7	4	4	4	8.2	67.542													235450000	223660000	231780000		234200000
cds.evm.model.ctg37.69-1	Heat shock 70 kDa protein 12A	9	8	9	17	74.918																			591900000	570060000	547520000
cds.evm.model.ctg64.303-1	Heat shock 70 kDa protein 4	36	33	36	56	94.46	1819000000	1969000000	1912800000	2110900000	2302000000	2093500000	1752400000	2113900000	1754100000	2262300000	2184400000	1918800000	2279000000	2178500000	2349400000	1301600000	1233900000	1308000000	107820000	424860000	628450000
cds.evm.model.ctg46.359-1	Heat shock cognate 71 kDa protein	37	26	37	65.3	69.807	39214000000	37178000000	41288000000	36045000000	34772000000	36818000000	47051000000	44238000000	50654000000	30939000000	38942000000	39274000000	36115000000	40324000000	41294000000	29547000000	28901000000	29308000000	14672000000	15393000000	12494000000
cds.evm.model.ctg7.263-1	Heat shock protein 105 kDa	17	16	16	26.5	96.55	250390000	281910000	284730000	335690000	241310000	217810000	315920000	301220000	318480000		312050000	270580000	265250000
cds.evm.model.ctg56.24-1	Heat shock protein 75 kDa, mitochondrial	20	20	20	35.1	79.199	572710000	462420000	711530000	496240000	541170000	818160000	465300000	552710000	693850000	513240000	540720000	658890000		251020000	296560000
cds.evm.model.ctg164.30-1	Heat shock protein beta-6	7	7	7	66.5	17.479	633170000	385420000	329680000	385060000	568490000	433570000			319070000	876450000	649750000	577040000	509660000	572670000	683310000	292260000	409810000		1984200000	3232500000	1522400000
cds.evm.model.ctg25.93-1	Heat shock protein HSP 90-alpha	44	29	29	59.4	81.095	16646000000	17314000000	16754000000	16496000000	15798000000	14767000000	18029000000	18136000000	18120000000	13938000000	14017000000	14539000000	16937000000	16879000000	16096000000	4621500000	4194400000	4209700000	14629000000	12891000000	12737000000
cds.evm.model.ctg68.69-1	Heat shock protein HSP 90-beta	45	28	43	60.7	84.763	23517000000	25239000000	26008000000	21912000000	21660000000	20097000000	27922000000	25827000000	25962000000	17058000000	22056000000	18511000000	17831000000	19325000000	19246000000	4098400000	4007700000	3853100000	5125100000	4932600000	6721200000
cds.evm.model.ctg17.211-1	Heat shock-related 70 kDa protein 2	26	13	15	43.6	69.865		278060000	185840000				333060000	212940000	274700000	406500000	409820000	394890000	534200000	648550000	860300000	995200000	743160000	760440000	658910000	729660000	741280000
cds.evm.model.ctg70.104-1	Helicase ARIP4	6	6	6	5.3	186.51						117980000						122200000
cds.evm.model.ctg135.66-1	Hematological and neurological expressed 1-like protein	8	8	8	62.6	19.131	311060000	453920000	353900000	386890000	376860000	290890000				477580000	410220000	407270000
cds.evm.model.ctg15.124-1	Hematopoietic progenitor cell antigen CD34	3	3	3	7.9	39.17													259370000						429820000	577640000	346100000
cds.evm.model.ctg43.59-1	Heme-binding protein 2	6	6	6	29.3	22.924														251920000					353830000		439790000
cds.evm.model.ctg135.128-1	Hemoglobin subunit alpha	18	4	18	100	15.271	37480000000	45119000000	40211000000	36985000000	31943000000	39010000000	51915000000	50149000000	47610000000	110330000000	152020000000	116730000000	96777000000	92799000000	89023000000	170850000000	160550000000	167300000000	82514000000	120540000000	90508000000
cds.evm.model.ctg135.127-1	Hemoglobin subunit alpha	18	2	4	100	15.257	1171900000	996020000	786140000	1660300000	1648500000	1768400000	1765600000	2650500000	2164300000	414410000	476250000	552920000	5307900000	4293000000	6061600000				604100000		1635900000
cds.evm.model.ctg343.1-1	Hemoglobin subunit beta	14	7	14	91.7	15.947	18388000000	16009000000	14133000000	8297400000	8041200000	7840600000	13940000000	14013000000	14341000000	31204000000	51100000000	29894000000	24155000000	31754000000	35566000000	46631000000	39064000000	40858000000	24440000000	30139000000	37441000000
cds.evm.model.ctg211.14-1	Hemopexin	20	20	20	54.6	54.686	20869000000	18066000000	17738000000	21427000000	24305000000	21792000000	25377000000	22831000000	25944000000	20242000000	22703000000	26838000000	50241000000	45020000000	41355000000	33300000000	31312000000	31804000000	10735000000	11456000000	8458400000
cds.evm.model.ctg51.253-1	Hepatocyte growth factor-regulated tyrosine kinase substrate	9	9	9	11.3	85.866	180570000	164520000				212170000				197360000
cds.evm.model.ctg168.29-1	Hepatoma-derived growth factor-related protein 3	6	4	5	32	22.592		207960000			225060000					363240000									376500000	342590000	347850000
cds.evm.model.ctg55.74-1	Heterochromatin protein 1-binding protein 3	15	15	15	16.5	117.69										243110000		223260000							649840000	785980000	815250000
cds.evm.model.ctg61.106-1	Heterogeneous nuclear ribonucleoprotein A/B	7	7	7	32.3	30.653	784650000	785100000	955100000	609020000	800030000	1026500000	1070900000	1095300000	967840000	1191500000	1378500000	984640000	928010000	1013500000	1054300000	568330000	679060000	646750000	341440000		422490000
cds.evm.model.ctg64.234-1	Heterogeneous nuclear ribonucleoprotein A0	6	6	6	28.2	28.109	1934100000	1937400000	2022600000	2163900000	2113700000	2064400000	2475300000	3120900000	1985900000	2166000000	1827800000	1646200000		1305200000	1632900000	2113300000	2135100000	2312600000	1836800000	1951800000	1040200000
cds.evm.model.ctg85.204-1	Heterogeneous nuclear ribonucleoprotein A1	14	9	13	50.9	34.196	8272400000	10144000000	8263700000	9499300000	8678100000	8059600000	10150000000	10468000000	9642700000	9289600000	6829800000	7923800000	6755500000	6808100000	5388200000	6574600000	6207300000	7021600000	3436600000	4354000000	4471800000
cds.evm.model.ctg184.15-1	Heterogeneous nuclear ribonucleoprotein C-like 1	19	19	19	50.5	32.328	1552500000	1505600000	947210000	1558000000	1474200000	1312200000	1580700000	1068700000	1534600000	1304900000	1349000000	1216600000	1118100000	1475300000	1258600000				741350000	549470000	650680000
cds.evm.model.ctg35.167-1	Heterogeneous nuclear ribonucleoprotein D0	9	8	9	24	42.766	2613100000	2883300000	2964300000	2996100000	3018200000	2953900000	3154100000	3284900000	3842500000	3539800000	4018500000	3201800000	4300900000	4771800000	4709100000	3479500000	3587900000	3536200000	1618600000	1712100000	2564800000
cds.evm.model.ctg35.165-1	Heterogeneous nuclear ribonucleoprotein D-like	7	6	6	23.9	36.35	565880000		552370000			723700000	946030000	803070000	844340000	407860000	517380000	771020000	451840000	472790000	535490000	584980000	487930000	705040000
cds.evm.model.ctg146.27-1	Heterogeneous nuclear ribonucleoprotein H	18	9	18	40.6	66.338	3455100000	3698800000	3909800000	3604500000	3527600000	3303600000	4274000000	4316200000	5086000000	2928200000	3496000000	3978300000	2621800000	2565000000	2742700000	3001500000	3099600000	3063300000	1619000000	1796900000	1485500000
cds.evm.model.ctg89.15-1	Heterogeneous nuclear ribonucleoprotein H2	13	4	4	31.2	49.249	181140000		106690000	145270000	163060000		200050000	148510000	159050000			189950000	236560000	113500000	174980000	320670000	313820000	295570000
cds.evm.model.ctg57.61-1	Heterogeneous nuclear ribonucleoprotein H3	11	10	10	42.3	44.848	434010000	475650000	524070000	431380000	481480000	459780000	597050000	574260000	617390000	437220000	505940000	662710000					621630000	724570000	621430000	539060000	510900000
cds.evm.model.ctg28.275-1	Heterogeneous nuclear ribonucleoprotein K	21	7	21	56.5	47.47	7980900000	6943300000	7131600000	6466500000	7232600000	7138000000	8460200000	9176700000	9476100000	6869600000	9483400000	8285900000	4907900000	5285500000	5375200000	6115200000	6674600000	6101200000	2860500000	2889500000	2609800000
cds.evm.model.ctg16.14-1	Heterogeneous nuclear ribonucleoprotein K	17	3	3	41.8	44.667	3357400000	2870500000	3006600000	3186800000	3076700000	2844300000	2881400000	4129600000	3075100000	2931800000	2924000000	3390200000	2723800000	2434300000	2744900000	2832700000	2393200000	2567900000	1366700000	1335900000	1368700000
cds.evm.model.ctg164.100-1	Heterogeneous nuclear ribonucleoprotein L	20	19	20	59	59.15	2731600000	3205900000	3385900000	2972000000	2941000000	3282200000	3799400000	3365700000	3310300000	3326000000	2722900000	2225200000	337900000	642430000	358400000	1631900000	2167700000	2279800000	296060000		785520000
cds.evm.model.ctg60.228-1	Heterogeneous nuclear ribonucleoprotein M	43	32	43	71.1	77.927	6874200000	7418100000	7684600000	7329000000	7533300000	7849300000	7852600000	9100200000	8289600000	7845300000	7623600000	7004600000	5872800000	5646200000	5800800000	5737400000	5533600000	5850500000	2304700000	2923200000	1832200000
cds.evm.model.ctg28.362-1	Heterogeneous nuclear ribonucleoprotein M	16	5	5	45.7	45.376		454130000	281230000	341630000		269360000	244640000	324060000	201600000	118010000			227630000	235650000	306630000	278640000				284200000
cds.evm.model.ctg21.8-1	Heterogeneous nuclear ribonucleoprotein Q	25	20	25	33.9	99.223	3176900000	3250700000	3298000000	3547100000	3849600000	3373900000	4903400000	3771100000	4510000000	3877200000	4050100000	3390300000	1762100000	1481800000	1870100000	1669400000	1505400000	1859900000	1382100000	1309300000	1178200000
cds.evm.model.ctg55.101-1	Heterogeneous nuclear ribonucleoprotein R	22	17	17	40.6	70.955	285940000	346550000	343920000	384510000	455370000	381010000	377220000	523250000	496960000	402720000	287890000	416810000			253830000	287240000			367520000
cds.evm.model.ctg15.784-1	Heterogeneous nuclear ribonucleoprotein U	33	33	33	40.9	88.226	4435000000	4389200000	4438800000	4876700000	4558400000	4568300000	5174900000	5218000000	4677700000	4497800000	5181500000	4177800000	3166100000	2942400000	3387200000	2471500000	2501400000	2497900000	2861700000	2904500000	2723900000
cds.evm.model.ctg164.179-1	Heterogeneous nuclear ribonucleoprotein U-like protein 1	12	12	12	19.1	93.369	140400000	179840000	185860000		155390000	169320000	191350000	219750000	183420000		137860000	176840000									166530000
cds.evm.model.ctg54.60-1	Heterogeneous nuclear ribonucleoprotein U-like protein 2	23	23	23	35.4	85.179	1054700000	768250000	936430000	649480000	549000000	733860000	778500000	762070000	772590000	799210000	671880000	535430000	655550000	649500000	754230000	417110000	429290000	468700000			358970000
cds.evm.model.ctg14.273-1	Heterogeneous nuclear ribonucleoproteins A2/B1	16	14	16	39.1	45.508	12651000000	11206000000	12340000000	13360000000	11951000000	10864000000	16259000000	14777000000	17688000000	12537000000	10748000000	13184000000	6890300000	6839300000	7655500000	10096000000	11961000000	11699000000	6542800000	6751600000	6865600000
cds.evm.model.ctg57.74-1	Hexokinase-1	25	20	25	24.5	119.95	349160000	361890000	310420000	315850000	457910000	443010000	465030000	441120000	365150000	495740000	327750000	357880000	186360000				157300000	324650000	383800000
cds.evm.model.ctg61.76-1	Hexokinase-3	9	8	8	7.4	158.02																284550000	288420000	286810000
cds.evm.model.ctg15.871-1	HHIP-like protein 2	3	3	3	2.4	133.51																			136940000	151370000
cds.evm.model.ctg132.49-1	High mobility group nucleosome-binding domain-containing protein 5	5	5	5	18.4	34.292													241590000	227220000
cds.evm.model.ctg7.273-1	High mobility group protein B1	14	13	14	23.1	42.188	7878500000	8091800000	9707000000	7490300000	7307800000	7959400000	6038600000	5720600000	5918200000	10344000000	8594600000	12525000000	8391200000	6970200000	7891600000	1537400000	1539100000	1128400000	7809700000	7875800000	8559500000
cds.evm.model.ctg16.119-1	High mobility group protein B2	7	6	6	30.3	22.34	618770000	693970000	880870000	482970000	689750000	760240000	588590000	684510000	716450000	859710000	1211900000	1220000000	861710000	509200000	654590000	515840000	637970000	546060000	478290000	613670000	489080000
cds.evm.model.ctg160.2-3	High mobility group protein B3	5	3	5	23.8	23.223		191460000	179850000	228770000	227680000		305060000	255450000	267210000		155420000	231190000		171310000
cds.evm.model.ctg24.472-1	Hippocalcin-like protein 1	9	6	9	46.6	22.285	350590000	335000000	441450000	306580000	247410000	342870000	309870000	359770000	243120000	265300000		265150000	258360000	334310000	295580000	253960000	220060000	269580000
cds.evm.model.ctg60.400-1	Histidine triad nucleotide-binding protein 1	7	6	7	79.4	13.781	1399000000	1170200000	1126000000	1727400000	1601500000	1917900000	1956000000	1893100000	1471700000	1856100000	1483500000	1678400000	897220000	1186800000	961220000	1155100000		1173300000	2339100000	2467900000	2626300000
cds.evm.model.ctg11.269-1	Histidine triad nucleotide-binding protein 2, mitochondrial	3	3	3	9	52.215															146680000					159860000
cds.evm.model.ctg26.242-1	Histidine-rich glycoprotein	12	12	12	34.2	45.283	4106000000	3975200000	3352700000	2875700000	2763400000	2732000000	3133300000	2967400000	2590300000	3284800000	3847800000	3142600000	1759100000	2061400000	1903600000	1280700000	1268800000	1154300000	991600000	563840000	900730000
cds.evm.model.ctg64.182-1	Histidine--tRNA ligase, cytoplasmic	17	14	17	39.8	61.073	570370000	362030000	511670000	517230000	492630000	576700000	553250000	591340000	432180000	367770000	334250000	629550000	346390000	298370000		384700000	281170000	331110000
cds.evm.model.ctg21.254-1	Histone deacetylase 2	10	6	10	18.4	76.776	316730000	289150000	198280000	220070000	259310000	258740000	339860000	294600000	277610000	342680000	228080000	296440000
cds.evm.model.ctg52.243-1	Histone H1.0	6	6	6	27.3	20.921	1440300000	1378800000	1142600000	1365300000	1398700000	1591900000	1323000000	1612900000	1759300000	2048000000	1998100000	2265700000	705060000	699280000	641300000	3048100000	3251700000	2719700000	4637500000	3530400000	5945600000
cds.evm.model.ctg145.31-1	Histone H1.1	12	5	5	43.1	22.119							179080000	183180000	327100000			355080000				373330000		401830000
cds.evm.model.ctg145.39-1	Histone H1.2	13	2	2	42.7	21.351																			1373300000	1486700000	1373600000
cds.evm.model.ctg145.45-1	Histone H1.4	14	2	14	45.7	21.919	9124900000	9447100000	9222500000	8196000000	8783300000	7952300000	10542000000	9528000000	8553900000	9731800000	8818300000	11324000000	4955600000	5976000000	4500200000	21774000000	19015000000	23058000000	24849000000	29026000000	24153000000
cds.evm.model.ctg267.22-1	Histone H1.5	6	3	3	29.5	21.063	2317300000	2250000000	1681900000	2342100000	1530700000	1669100000	2132300000	1883500000	2292000000	2719000000	1876700000	3593100000	1741200000	1717700000	1583200000	3207200000	3016500000	3163500000	2190000000	2466000000	1840800000
cds.evm.model.ctg102.32-1	Histone H1x	6	6	6	34.7	22.424	1169500000	678460000	701270000	798370000	630640000	522290000	1018300000	1196000000	922830000	824230000	1269400000	1310400000	673860000	674520000	626370000	1465500000	1543800000	1140400000	6137200000	3924900000	3594800000
cds.evm.model.ctg145.75-1	Histone H2A type 1	21	12	21	58.1	27.571	41339000000	49651000000	45199000000	60672000000	67717000000	65734000000	37938000000	36929000000	41907000000	41634000000	43855000000	47129000000	24283000000	19429000000	25183000000	53356000000	58416000000	51343000000	133560000000	173240000000	173340000000
cds.evm.model.ctg9.259-1	Histone H2A.Z	5	3	3	54.3	13.421		582750000	601190000	701890000	574420000	491790000	605980000	608690000	676550000	1274700000	749680000	980620000
cds.evm.model.ctg267.20-1	Histone H2B type 1	8	2	4	53.2	13.896	4842900000	4565800000	4611400000	6516600000	5067400000	5639600000	5455000000	4744200000	4857500000	5927800000	5755600000	3995400000	2897300000	2403600000	2231500000	7873600000	5280500000	7858600000	6247800000	8117000000	9099300000
cds.evm.model.ctg60.161-1	Histone-arginine methyltransferase CARM1	9	9	9	11	95.671	143330000	138160000		184360000		131650000	143070000	126050000	118550000
cds.evm.model.ctg191.11-1	Histone-binding protein RBBP4	14	9	14	52.9	47.655	974500000	796370000	1008600000	1044400000	979470000	985300000	1139400000	1218500000	1055000000	949060000	715550000	1007000000	1529500000	1357100000	1142800000	908850000	849320000	786860000	640460000	836560000	503320000
cds.evm.model.ctg144.29-1	Hornerin	7	7	7	16.9	67.383				1417400000		216000000										863720000	1508900000	1607300000
cds.evm.model.ctg52.184-1	Hsc70-interacting protein	9	9	9	27.4	41.388	2216800000	1986900000	2709100000	2666000000	2082400000	2341100000	2483000000	2038600000	2103800000	2400400000	2871100000	2235100000	1972300000	1571500000	1362400000	563450000	499730000	436100000	5591800000	5427000000	5166300000
cds.evm.model.ctg60.146-1	Hsp90 co-chaperone Cdc37	10	10	10	33.2	44.572	810140000	786080000	883740000	693800000	801940000	752230000	661250000	707950000	723890000	336310000	397690000	516050000	847770000	907020000	982650000				749940000	849810000
cds.evm.model.ctg1.93-1	Hyaluronan and proteoglycan link protein 1	23	23	23	73.9	40.107	10047000000	10197000000	9336600000	13017000000	12785000000	11940000000	13047000000	13527000000	12921000000	19121000000	19584000000	17385000000							149960000000	208020000000	217400000000
cds.evm.model.ctg123.61-1	Hyaluronan and proteoglycan link protein 3	10	10	10	32.5	41.04	305930000		296800000	533450000		480410000	746830000	944020000	619890000	1288900000	1242600000	1070700000							11224000000	12961000000	10940000000
cds.evm.model.ctg1.56-1	Hyaluronan mediated motility receptor	6	6	6	5.8	117.03							103620000				157130000
cds.evm.model.ctg135.58-1	Hydroxyacylglutathione hydrolase, mitochondrial	5	5	5	19.2	34.007	116270000													170560000				195100000	276730000
cds.evm.model.ctg20.73-1	Hydroxymethylglutaryl-CoA synthase, cytoplasmic	21	20	21	56.2	57.443	2161900000	2143100000	2024500000	3072700000	2466400000	3247300000	5488100000	4369400000	5007200000	2362900000	1865600000	2301300000	133240000	225590000	517900000
cds.evm.model.ctg156.10-1	Hypoxanthine-guanine phosphoribosyltransferase	8	8	8	41.3	24.594	194100000	179240000	156930000	223780000	206970000	167110000	227290000	197150000	155830000	203160000	159170000	248780000	223760000	174750000	144790000	239880000	250720000	204390000
cds.evm.model.ctg46.278-1	Hypoxia up-regulated protein 1	34	34	34	44.5	116.68	1878800000	1805200000	1912200000	1873100000	1882200000	1923300000	1981700000	1659900000	2336300000	1826400000	1843500000	2029400000	2758000000	2259600000	2041000000	161050000	591800000	512420000
cds.evm.model.ctg25.7-1	Ig alpha-1 chain C region	16	16	16	61.1	34.676		306430000		621600000	661880000	226870000	2710700000	2562600000	2634200000	58815000	282130000	589650000	1241900000	1682500000	1682700000	1943900000	1828600000	1558700000
cds.evm.model.ctg25.5-1	Ig gamma-3 chain C region	18	14	14	63.3	33.903	15092000000	13525000000	20570000000	19150000000	13986000000	21256000000	43846000000	37974000000	40839000000	38882000000	29196000000	34735000000	29761000000	29145000000	37157000000	43720000000	41168000000	36470000000	5063000000	7512600000	4928900000
cds.evm.model.ctg24.11-1	Ig kappa chain C region	8	8	8	61.6	16.924							1154300000	902400000	957090000	1104400000	1882700000	1077700000	295280000	243000000	337650000	1085700000	1021100000	882090000
cds.evm.model.ctg1205.1-1	Ig lambda chain V-I region BL2	3	2	3	30.3	15.928							319940000						409770000							533320000
cds.evm.model.ctg307.12-1	Ig lambda chain V-I region BL2	3	2	2	34.9	13.433							555070000	342780000	315880000
cds.evm.model.ctg1593.3-2	Ig lambda chain V-II region BUR	2	2	2	14.4	11.493					3472100000	3250600000	3099300000	1728700000	395500000	7900600000
cds.evm.model.ctg25.4-1	Ig mu chain C region membrane-bound form	28	18	28	48.8	110.62	25465000000	26130000000	23275000000	33076000000	31771000000	32921000000	33544000000	36395000000	38642000000	66383000000	78727000000	62177000000	133310000000	134770000000	133620000000	61474000000	61662000000	60697000000	9615900000	11755000000	9834200000
cds.evm.model.ctg35.251-1	Immunoglobulin J chain	6	6	6	40.5	18.058			170210000	598800000	628310000	530120000	1181900000	1099400000	1042900000	1197000000	774700000	1086900000	2270700000	1963300000	1853100000	1514600000	1307200000	1481100000		226000000
cds.evm.model.ctg207.5-1	Immunoglobulin lambda-like polypeptide 5	11	7	11	60.7	30.606	27259000000	28420000000	24734000000	25205000000	25097000000	21674000000	53427000000	54249000000	46768000000	51230000000	63948000000	48385000000	43256000000	42523000000	43656000000	52250000000	49339000000	51717000000	10920000000	13450000000	9146100000
cds.evm.model.ctg207.4-1	Immunoglobulin lambda-like polypeptide 5	10	7	9	43.3	24.637	5958900000	10561000000	6781600000	8234800000	8997100000	7628300000	13985000000	18184000000	13212000000	16846000000	10691000000	16633000000	16838000000	19825000000	24782000000	29665000000	39542000000	30557000000	1090400000	2010700000	3152900000
cds.evm.model.ctg74.6-1	Immunoglobulin superfamily containing leucine-rich repeat protein	6	6	6	20.1	45.724		159410000	207850000				161600000	178980000	226750000	119200000	177770000		238540000	187470000	165710000
cds.evm.model.ctg51.313-1	Importin subunit alpha-1	6	6	6	14.1	61.31			117700000				146040000		175590000
cds.evm.model.ctg26.432-1	Importin subunit alpha-3	6	4	6	19.1	56.584	118590000	134990000	118630000	95297000	181230000	143940000	111690000	150810000	122260000	121970000	89085000				88163000	83241000		135910000
cds.evm.model.ctg55.249-1	Importin subunit alpha-7	8	4	8	21.6	59.881		206420000	203620000		182570000		204030000	205030000	224370000
cds.evm.model.ctg84.90-1	Importin subunit beta-1	31	31	31	29.1	163.86	2989000000	2660800000	3181900000	2234000000	2330000000	2278700000	2738100000	2558200000	2547800000	2282500000	2193200000	2197300000	1330200000	1540300000	1476200000	941960000	1249500000	1247200000	958390000	1097000000	836570000
cds.evm.model.ctg66.16-1	Importin-5	36	36	36	45.8	123.03	1967700000	1894200000	1852600000	1418800000	1782000000	1576800000	1980400000	1684300000	1881700000	1855600000	2203300000	1561400000	277950000					159720000	127300000	68799000
cds.evm.model.ctg46.448-1	Importin-7	17	17	17	23.2	119.53	618690000	665810000	483200000	392820000	409290000	471900000	479550000	376340000	543510000	428360000	216110000	379720000
cds.evm.model.ctg15.11-1	Importin-9	11	11	11	16	110.02	176800000		180700000		257910000		158420000
cds.evm.model.ctg53.24-1	Inactive carboxypeptidase-like protein X2	14	13	13	26.9	84.928																				675990000	929670000
cds.evm.model.ctg68.101-1	Inactive tyrosine-protein kinase 7	29	29	29	38.7	122.49	387110000	668090000	467580000	586630000	794150000	451560000	601010000	370000000	456160000	640520000	250780000	311760000	565290000	650930000	643330000
cds.evm.model.ctg38.38-1	Inhibitor of nuclear factor kappa-B kinase-interacting protein	15	15	15	44.7	39.222	1347800000	1397600000	1461400000	1249600000	1383100000	1126300000	490110000	541990000	513010000	895630000	942170000	1162200000	538620000	846540000	836450000				901460000	856750000
cds.evm.model.ctg57.87-1	Inorganic pyrophosphatase	17	17	17	64.2	37.205	865120000	1474800000	1165700000	1792000000	1685000000	1353100000	1407300000	1892200000	1794200000	1674200000	811220000	1640700000	363160000	248450000	265240000	238430000	340230000	274750000	401910000	538600000	193840000
cds.evm.model.ctg9.292-1	Inorganic pyrophosphatase 2, mitochondrial	13	13	13	48.4	42.281	369610000	466080000	395130000	532890000	540430000	573290000	419330000	412640000	485950000	528920000	567890000	485140000	313880000	261090000	386540000	267090000	276670000	218730000	283090000	386170000	466130000
cds.evm.model.ctg14.463-1	Inosine-5'-monophosphate dehydrogenase 1	9	8	8	22.4	61.32								254850000	178090000
cds.evm.model.ctg70.165-1	Inosine-5'-monophosphate dehydrogenase 2	14	13	14	43.2	55.78	164870000	166050000		151580000		227170000			199400000			112220000									155510000
cds.evm.model.ctg112.50-1	Inositol monophosphatase 1	12	12	12	41.2	30.046	535470000	579410000	617470000	577920000	478320000	695120000	555610000	689070000	530270000	362410000	330600000	357240000		248410000	237670000	382270000	256040000	350180000	334580000	233470000	383750000
cds.evm.model.ctg19.388-1	Inositol monophosphatase 3	6	6	6	25.9	38.682										91733000									65409000
cds.evm.model.ctg45.202-1	Insulin-degrading enzyme	33	33	33	35.3	118.11			134850000	138650000		283460000	163450000	170630000				155100000		178100000		511670000	491260000	272260000
cds.evm.model.ctg135.59-1	Insulin-like growth factor-binding protein complex acid labile subunit	23	23	23	45.7	66.919	625260000	694890000	622820000	518800000	536150000	533110000	513910000	469190000	600500000	1562100000	1612700000	1782900000	1710700000	2091500000	1835100000	867310000	684960000	942460000
cds.evm.model.ctg85.179-1	Integrin alpha-11	13	13	13	12.4	133.13	271550000	199760000	223440000	188070000	218000000	243080000	174560000	187790000	211220000				243740000	245580000
cds.evm.model.ctg20.97-1	Integrin alpha-2 (Fragment)	18	18	18	8	281.36													208370000	306670000		301030000	289280000	207890000	284790000	166310000
cds.evm.model.ctg2.72-1	Integrin alpha-4	11	11	11	13	106.84				67646000	85794000
cds.evm.model.ctg13.67-1	Integrin alpha-5	18	18	18	18.2	133.06		343800000	222790000	269400000	249340000	295200000	234440000	232010000	155220000	306380000		239530000	259480000	139650000	235530000	307070000	416860000	371050000
cds.evm.model.ctg2.158-1	Integrin alpha-6	28	28	28	33.2	121.77													413890000	407100000	322500000	505260000	540670000	471310000
cds.evm.model.ctg2.50-1	Integrin alpha-V	37	37	37	43.2	116.14	1167800000	507290000	363330000	172110000	414440000	349350000	561610000	590870000	738220000	955220000	461240000	877080000	1468500000	1985500000	2321200000	241540000	1051900000	705040000
cds.evm.model.ctg62.136-1	Integrin beta-1	23	23	23	34.5	89.355	2084800000	2145000000	1941900000	1515400000	1641500000	1787600000	1916900000	1853500000	1732600000	2568700000	2259000000	1743400000	3036700000	3081600000	2642200000	2021100000	2052900000	1849100000	2090000000	1964400000	2431800000
cds.evm.model.ctg44.223-1	Integrin beta-2	14	14	14	18.1	93.594																519980000	511380000	492880000
cds.evm.model.ctg51.134-1	Integrin beta-4	34	34	34	25.6	196.33																390210000	530980000	602330000
cds.evm.model.ctg26.110-1	Integrin beta-5	11	11	11	14.9	87.938														198210000		295860000
cds.evm.model.ctg211.8-1	Integrin-linked protein kinase	17	17	17	40.9	51.421	418730000	284680000	323010000	359840000	302450000	322550000	335630000	314600000	360920000	220750000	191150000	318670000				424630000	361090000	363100000	429540000	444590000	441230000
cds.evm.model.ctg70.69-1	Inter-alpha-trypsin inhibitor heavy chain H1	30	30	30	51.2	100.93	7398300000	6548600000	7638400000	5683200000	6144600000	5581500000	5813700000	5939500000	5788400000	6263200000	6867500000	5871800000	9593400000	9308700000	9879500000	5831600000	6646400000	5985900000	4231000000	4352600000	4075100000
cds.evm.model.ctg80.36-1	Inter-alpha-trypsin inhibitor heavy chain H2	28	11	28	39.9	106.4	5080700000	4838600000	5144200000	5600300000	6194200000	5065100000	6143600000	5494600000	4815900000	5424800000	6139400000	4310700000	5136700000	6225200000	6523300000	3044600000	3084700000	2405000000	382920000	369420000	1175900000
cds.evm.model.ctg70.68-1	Inter-alpha-trypsin inhibitor heavy chain H3	19	6	19	27.4	99.601	431160000	404070000	232750000	178110000	218690000	289070000	412580000	274090000	479930000	368040000		222670000	351940000	431090000	371130000						55612000
cds.evm.model.ctg70.67-1	Inter-alpha-trypsin inhibitor heavy chain H4	40	25	40	50.8	106.01	5520000000	5633600000	5959300000	5027500000	5058700000	4479400000	8953700000	9642100000	9325000000	9675200000	8374800000	9510500000	7425800000	6720500000	6997500000	4427100000	4654300000	4900600000	341420000	565540000	324690000
cds.evm.model.ctg51.324-1	Intercellular adhesion molecule 2	2	2	2	4.8	59.066	44911000													89848000	92856000				101550000
cds.evm.model.ctg44.136-1	Interferon-induced GTP-binding protein Mx1	4	2	4	8	75.302													128180000			128920000	174940000	188780000
cds.evm.model.ctg2.242-1	Interferon-induced helicase C domain-containing protein 1	17	17	17	10.5	212.23	164560000												478260000	458910000	518160000	367530000	380060000	357410000
cds.evm.model.ctg45.172-1	Interferon-induced protein with tetratricopeptide repeats 5	10	10	10	26.3	55.857	227750000	233050000	243190000				160880000		136270000												213490000
cds.evm.model.ctg143.25-1	Interleukin enhancer-binding factor 2	13	13	13	43.6	43.062	1029500000	1074400000	1003500000	854530000	881540000	943740000	1291400000	1171300000	1112100000	882590000	1250500000	960710000	669480000	858650000	572890000	864540000	926030000	1014900000	512450000	409370000	112260000
cds.evm.model.ctg60.156-1	Interleukin enhancer-binding factor 3	26	26	26	34.3	94.206	1553400000	1392700000	1335000000	841920000	1235300000	1122500000	1840500000	1540600000	1619300000	1299900000	1049900000	1405300000	260710000		405720000	532080000	691630000	539640000	276350000	226290000	223960000
cds.evm.model.ctg4.516-1	Interleukin-36 gamma	3	3	3	6.6	57.772																408550000	354910000	479850000
cds.evm.model.ctg126.8-1	Interstitial collagenase	4	4	4	9.8	53.511																130340000		149080000
cds.evm.model.ctg25.29-1	Inverted formin-2	14	14	14	16.8	140.4		179210000	126760000	149640000	172680000	181470000						173710000
cds.evm.model.ctg54.39-1	Isoaspartyl peptidase/L-asparaginase	9	9	9	24.9	44.863		106650000	235910000			181930000				331190000		277060000	288910000			420730000	366910000	177250000			455110000
cds.evm.model.ctg74.68-1	Isocitrate dehydrogenase [NAD] subunit alpha, mitochondrial	15	15	15	48.6	39.697	500620000	710780000	678460000	692320000	887410000	611370000	594110000	623620000	722710000	931460000	632770000	631360000	659990000	719520000	625890000	791210000	793450000	642100000	413200000	651180000	319120000
cds.evm.model.ctg120.24-1	Isocitrate dehydrogenase [NAD] subunit beta, mitochondrial	12	12	12	41.6	42.467			123350000		145510000
cds.evm.model.ctg199.21-1	Isocitrate dehydrogenase [NAD] subunit gamma, mitochondrial	8	8	8	26.6	48.792												132660000		98906000
cds.evm.model.ctg31.175-1	Isocitrate dehydrogenase [NADP] cytoplasmic	23	3	22	62.1	46.714	1600500000	1822200000	1522300000	2085400000	2087600000	1778300000	1934200000	2030200000	2042600000	2241200000	2359200000	2368800000	1967800000	2276600000	2089800000	2197800000	1769200000	2131600000	3378400000	3101900000	3380500000
cds.evm.model.ctg10.14-1	Isocitrate dehydrogenase [NADP] cytoplasmic	23	3	3	59.7	45.511		173880000		202020000	238840000	250990000			249590000	209090000
cds.evm.model.ctg123.40-1	Isocitrate dehydrogenase [NADP], mitochondrial	25	24	25	52	50.71	3857300000	4164600000	3861300000	5061100000	4671700000	4882200000	4395000000	4657800000	4776500000	4563600000	4103500000	4435800000	2657500000	2318100000	2500500000	2795600000	2669000000	2856900000	1609100000	1441200000	1505100000
cds.evm.model.ctg28.210-1	Isoleucine--tRNA ligase, cytoplasmic	36	36	36	29.5	153.35	423630000	373810000	428930000	503900000	492130000	713690000	497220000	466610000	567750000	547240000	497980000	857580000				232550000	325580000
cds.evm.model.ctg49.35-1	Isopentenyl-diphosphate Delta-isomerase 1	8	8	8	39.2	26.552	187720000	188660000	309730000				236120000	301170000	157610000
cds.evm.model.ctg79.63-1	Isovaleryl-CoA dehydrogenase, mitochondrial	9	9	9	24.6	46.543								97717000				206850000
cds.evm.model.ctg197.25-1	Junction plakoglobin	55	50	55	62.1	141.22	1909200000	1894700000	1498600000	2661700000	2448600000	2675800000	1190600000	1667000000	1009300000	2835900000	2852700000	3065300000	10328000000	11426000000	11472000000	15584000000	11502000000	12822000000		313750000
cds.evm.model.ctg180.113-1	Kallikrein-5	5	5	5	26.8	33.48													190070000			286770000	414810000	414770000
cds.evm.model.ctg180.115-1	Kallikrein-7	4	4	4	17.5	27.595													420760000			1225700000	1933300000	1715500000
cds.evm.model.ctg180.116-1	Kallikrein-8	3	3	3	11.6	28.185																337630000	315340000	515850000
cds.evm.model.ctg84.25-1	Keratin, type I cytoskeletal 10	37	17	32	70.9	48.202	4115800000	4624000000	4700100000	39459000000	34532000000	36104000000	16672000000	17772000000	17941000000	53442000000	54489000000	46629000000	86029000000	101880000000	108530000000	215060000000	203160000000	208520000000	2695400000	4712200000	1086300000
cds.evm.model.ctg197.18-1	Keratin, type I cytoskeletal 14	42	7	20	74.2	51.802	11478000000	12060000000	9641900000	30224000000	30532000000	25384000000	15299000000	16733000000	14906000000	47867000000	47275000000	51764000000	81523000000	78623000000	68629000000	106630000000	131600000000	136290000000	3067200000	2626100000	1916500000
cds.evm.model.ctg197.14-1	Keratin, type I cytoskeletal 15	33	10	20	52.6	56.823				114980000	318410000		315180000		179730000		644000000	450380000	19996000000	16243000000	17304000000	4309400000	4037200000	3985100000
cds.evm.model.ctg197.15-1	Keratin, type I cytoskeletal 19	24	8	13	68.2	43.904													15603000000	12907000000	18019000000
cds.evm.model.ctg84.28-1	Keratin, type I cytoskeletal 25	27	10	14	60.7	49.291	540780000	499410000	586520000	629860000	513680000	271820000						273700000	1012700000	767450000	900920000	864400000	765810000	851730000
cds.evm.model.ctg84.27-1	Keratin, type I cytoskeletal 26	43	19	41	61.2	97.113	2161200000	2476900000	3505000000	6373300000	7024400000	6966700000	2407600000	2681400000	1823600000	7282700000	9277400000	7652500000	16833000000	10798000000	13588000000	23750000000	22174000000	21421000000		470770000
cds.evm.model.ctg197.21-1	Keratin, type I cytoskeletal 42	46	14	45	49.3	99.852	11620000000	10979000000	11664000000	25133000000	29280000000	24836000000	14307000000	13364000000	14047000000	45731000000	43815000000	45190000000	102540000000	99809000000	96274000000	148990000000	131680000000	147230000000	2530500000	2424000000	2863500000
cds.evm.model.ctg197.10-1	Keratin, type I microfibrillar 48 kDa, component 8C-1	49	15	49	68.4	97.332	4755100000	5397400000	4649500000	8888200000	8480800000	7507000000	1866600000	2262700000	799690000	4474200000	3823300000	3552700000	9212700000	9077200000	8625500000		11291000000	11577000000			599650000
cds.evm.model.ctg30.10-1	Keratin, type II cuticular Hb1	42	7	41	80.7	55.162	2939600000	1916000000	2270500000	2721500000	3165800000	2269100000	552140000	243610000	423790000	1125400000	508140000	400470000	2122700000	1980600000	1769600000						60391000
cds.evm.model.ctg13.8-1	Keratin, type II cytoskeletal 2 epidermal	40	33	38	92.2	39.568	3477000000	3966400000	4239300000	28497000000	31144000000	26104000000	9625500000	10150000000	11243000000	28864000000	40066000000	30204000000	26755000000	29008000000	27885000000	88466000000	90374000000	86834000000	824880000	969080000	1318900000
cds.evm.model.ctg13.10-1	Keratin, type II cytoskeletal 4	30	5	6	43.9	64.661				1043000000	2132800000	1894400000			325930000	3506900000	4423700000	1213800000	2994800000	2550400000	2856600000	5343500000	3318300000	5999100000
cds.evm.model.ctg13.2-1	Keratin, type II cytoskeletal 5	51	6	50	60.8	62.563	11326000000	13129000000	14801000000	39794000000	38163000000	38489000000	18918000000	18100000000	20469000000	63645000000	59471000000	57162000000	100060000000	105530000000	108530000000	206900000000	202800000000	219660000000	2038600000	2170200000	3819600000
cds.evm.model.ctg30.1-1	Keratin, type II cytoskeletal 6B	38	14	22	61.9	56.378	1039300000	195760000	997910000	3644200000	3420400000	3198800000	1081700000	1274100000	893300000	5901700000	4095600000	4855100000	5857000000	5195800000	6289900000	41804000000	38566000000	37397000000
cds.evm.model.ctg13.3-1	Keratin, type II cytoskeletal 71	42	13	40	70.5	57.377	2347900000	2406700000	1566900000	5221700000	5303600000	4533900000	1014500000	808590000	1288800000	4723700000	3321900000	4295700000	9581700000	7113100000	7913000000	19862000000	18884000000	18085000000
cds.evm.model.ctg30.2-1	Keratin, type II cytoskeletal 75	32	12	20	53.6	58.081				397880000	177090000	81597000					187570000	366370000		246150000	640120000			408500000
cds.evm.model.ctg13.11-1	Keratin, type II cytoskeletal 79	44	25	36	71.9	59.593	8593700000	7217700000	7606400000	4156100000	4120500000	3869800000	6861100000	7079600000	7811800000	19591000000	19632000000	19327000000	35147000000	34453000000	35726000000	14879000000	16305000000	16872000000	374250000	369450000
cds.evm.model.ctg13.13-1	Keratin, type II cytoskeletal 8	23	9	15	44.2	53.97																			211640000	122050000	71976000
cds.evm.model.ctg30.15-1	Keratin, type II cytoskeletal 80	10	5	9	16.2	79.151															170130000	268020000	324800000	312640000
cds.evm.model.ctg30.6-1	Keratin, type II microfibrillar, component 5	41	13	24	67.7	65.647	708090000	480290000	607210000	783220000	964730000	1065700000				264580000				1284200000
cds.evm.model.ctg30.8-1	Keratin, type II microfibrillar, component 7C	41	7	12	82.2	53.925	184160000	343390000	71867000	315530000	245930000	344280000							110630000		124450000
cds.evm.model.ctg13.108-1	Keratocan	13	12	12	46.5	36.184																			13174000000	11226000000	11852000000
cds.evm.model.ctg31.301-1	Ketimine reductase mu-crystallin	8	8	8	34.4	33.645																			1072200000	1216100000	1435700000
cds.evm.model.ctg55.247-1	KH domain-containing, RNA-binding, signal transduction-associated protein 1	6	6	6	17.4	46.032	505160000	644000000	597670000	581460000	601250000	552490000	671020000	540810000	766790000	891520000	862960000	727780000			469460000	656110000	504100000		356500000		392020000
cds.evm.model.ctg17.128-1	Kinectin	37	36	37	26	197.4	5777100000	7186000000	5550100000	7335600000	6831200000	7342600000	4204000000			5528600000	7172900000	6035500000	4247500000	6355000000	5584500000	4741200000	6160800000	6122800000
cds.evm.model.ctg25.55-1	Kinesin light chain 1	21	11	21	31.9	87.59	140540000	125640000		167280000	153140000	93080000			170610000	156480000	158830000		167300000
cds.evm.model.ctg54.188-1	Kinesin light chain 2	16	3	9	22.5	98.002	2347900000	2311600000	2258600000	1841800000	2097000000	2190600000	2074800000	1997100000	2200200000	2410300000	2075300000	1945100000	2084300000	2091700000	2067900000	1740400000	1750100000	1695700000	1365200000	1430600000	1758700000
cds.evm.model.ctg62.42-1	Kinesin-1 heavy chain	37	30	37	48.3	108.34	836470000	787990000	807060000	818430000	692970000	670510000	763360000	606780000	750350000	727260000	737980000	652480000	553200000	815260000	832740000	781720000	750070000	809390000
cds.evm.model.ctg26.241-1	Kininogen-1	24	24	24	54	56.622	2000000000	2434900000	2098400000	3928400000	3866600000	3658500000	4425100000	4215700000	3985900000	6839600000	6375900000	6369300000	7796100000	7988400000	7646500000	6474300000	6572500000	6800200000	616170000	1357500000	430130000
cds.evm.model.ctg60.171-1	KN motif and ankyrin repeat domain-containing protein 2	17	17	17	24.5	91.573	145050000	180870000	176880000	148610000	143730000		138740000		119890000			100760000									231760000
cds.evm.model.ctg123.60-1	Lactadherin	26	26	26	71.8	48.394		229300000	111850000	166300000	101780000	355100000	137890000	40922000	363160000	1371500000	1306400000	1337800000				451760000	661480000	567090000	61944000000	64957000000	59373000000
cds.evm.model.ctg70.216-1	Lactotransferrin	39	37	37	65.1	75.294													63472000	15932000	79733000	88045000000	86267000000	95709000000
cds.evm.model.ctg7.365-1	Lambda-crystallin homolog	8	8	8	48.5	29.542																			671160000	524330000	494970000
cds.evm.model.ctg38.36-1	Lamina-associated polypeptide 2, isoforms beta/delta/epsilon/gamma	11	11	11	31.9	50.645	488900000	440840000	455270000	459970000	334460000	578950000	501440000	514420000	603250000	616260000	470120000	628970000	502550000	705660000	503540000	271500000	384300000	194910000	1266100000	1234600000	904850000
cds.evm.model.ctg60.420-1	Lamin-B1	34	30	32	55.4	66.677	2251900000	2473400000	1685500000	1880000000	1802500000	1634700000	2297100000	2405900000	2194100000	2142800000	2303100000	1852700000	2278200000	2323800000	2238500000	2666800000	2854400000	3243200000	3482900000	2919700000	2911200000
cds.evm.model.ctg60.363-1	Lamin-B2	28	24	24	44.4	68.074	164840000	313840000		284430000	174320000	329990000	328040000	346740000	144460000		241080000	321400000	244310000	165060000	317720000	414170000	436880000	526840000	2747400000	2008500000	1613200000
cds.evm.model.ctg21.242-1	Laminin subunit alpha-4	45	45	45	26.8	216.52	1341200000	1318800000	1371600000	1218800000	1233800000	1478100000	1187600000	1251200000	1021500000	921820000	806580000	1006200000	1875500000	1554100000	1681500000	2316700000	2147300000	2225500000	1483600000	1649500000	1282400000
cds.evm.model.ctg14.100-1	Laminin subunit beta-1	36	36	36	22.3	214.76	1000500000	994180000	1116800000	1266500000	1335300000	1135100000	958410000	771760000	1083000000	1013400000	793970000	704320000	1356900000	1423100000	1587000000	809220000	802550000	1173400000		159350000	212990000
cds.evm.model.ctg70.161-1	Laminin subunit beta-2	38	38	38	15	394.68													183860000	267260000	118410000	1859800000	1347000000	1877900000	1745600000	1474900000	1825300000
cds.evm.model.ctg15.262-1	Laminin subunit gamma-1	48	48	48	38	174.88	1684600000	1468600000	1825600000	1583700000	1545300000	1557000000	1287400000	1407000000	1319200000	1000200000	987500000	1052000000	2053200000	2196500000	1894000000	3082300000	3462500000	3619000000	1748100000	980850000	1721300000
cds.evm.model.ctg6.73-1	Lanosterol 14-alpha demethylase	12	12	12	22.7	70.541	143480000						162330000
cds.evm.model.ctg64.10-1	La-related protein 1	12	11	12	12.3	145.02		204660000		157490000	195060000
cds.evm.model.ctg220.51-1	Large proline-rich protein BAG6	10	10	10	9.3	125.69	127990000		74943000		167810000			154060000		142070000								108470000
cds.evm.model.ctg4.247-1	Latent-transforming growth factor beta-binding protein 1	10	10	10	8.1	172.58		131840000	123150000		94551000		116120000		201160000
cds.evm.model.ctg2.722-1	Latent-transforming growth factor beta-binding protein 2	30	30	30	20.6	198.9																			3658000000	3724600000	3316000000
cds.evm.model.ctg2.721-1	Latent-transforming growth factor beta-binding protein 2	5	5	5	32.7	17.524																			1015800000	920970000	993270000
cds.evm.model.ctg164.158-1	Latent-transforming growth factor beta-binding protein 4	24	24	24	22.3	169.24																			3747900000	3794500000	2942300000
cds.evm.model.ctg96.16-1	Latexin	3	3	3	34.8	12.902											128150000					269450000
cds.evm.model.ctg168.9-1	LDLR chaperone MESD	8	8	8	37.9	25.992	1016900000	879430000	1088200000	824310000	918090000	1121100000	959860000	1269500000	855680000	723910000	448700000	880130000	502270000	691670000	640030000				435530000
cds.evm.model.ctg25.322-1	Legumain	7	7	7	21.2	49.258		147820000	206450000			239180000	342310000	363350000	443170000	302580000	245560000	501660000	1171600000	1129800000	522520000	1109300000	1029200000	1067900000
cds.evm.model.ctg34.39-1	Lethal(3)malignant brain tumor-like protein 1	10	5	10	8.1	125.9	673210000	687040000	459660000	600150000	685390000	573040000	718780000	679970000	828680000
cds.evm.model.ctg93.28-1	LETM1 and EF-hand domain-containing protein 1, mitochondrial	17	17	17	34.9	80.018	209230000	183870000	246070000
cds.evm.model.ctg55.99-1	Leucine zipper protein 1	16	16	16	18.8	114.6	153110000	111040000		169500000	88224000		227270000	184590000	164500000
cds.evm.model.ctg60.299-1	Leucine-rich alpha-2-glycoprotein	9	5	9	27.7	35.788	802680000	929550000	789320000	722200000	736000000	698190000	1088900000	1049200000	1196000000	1114100000	973660000	1041500000	1806200000	1835800000	1679700000	1972800000	2098300000	1826600000	457400000	116340000	341490000
cds.evm.model.ctg4.354-1	Leucine-rich PPR motif-containing protein, mitochondrial	19	19	19	16.4	157.81	191830000		289880000		162830000			172250000
cds.evm.model.ctg26.169-1	Leucine-rich repeat-containing protein 15	16	16	16	39.9	65.044	1382400000	1486500000	1430700000	1437800000	1573900000	1658100000	1203300000	1322200000	1030400000	1443400000	1170500000	1382700000	1558800000	1264100000	1181800000
cds.evm.model.ctg15.548-1	Leucine-rich repeat-containing protein 47	8	8	8	20.6	66.244	102640000	125260000		133370000	114490000	83647000		134790000		131850000
cds.evm.model.ctg84.171-1	Leucine-rich repeat-containing protein 59	12	12	12	46.7	34.905	4875600000	5111700000	4810400000	4717400000	5745200000	4792200000	4177900000	4235300000	3972900000	6189300000	5356000000	5115100000	1927200000	2187600000	2099500000	1158000000	1134600000	749280000	689230000	1381900000	1752700000
cds.evm.model.ctg64.103-1	Leucine--tRNA ligase, cytoplasmic	30	30	30	30.3	134.85	271090000	323250000		492720000	483930000	409600000	372490000	285910000	388430000	391040000	334300000	405760000				174120000
cds.evm.model.ctg7.57-1	Leukocyte cell-derived chemotaxin 1	4	4	4	18.5	39.753																			8807700000	9453800000	14946000000
cds.evm.model.ctg158.2-1	Leukocyte elastase inhibitor	14	14	14	35.7	48.663													109230000	70452000	118040000	12120000000	12569000000	15804000000	236180000	128310000
cds.evm.model.ctg247.37-1	Leukocyte immunoglobulin-like receptor subfamily B member 3	4	3	4	5.3	126.5																118730000	137010000
cds.evm.model.ctg38.19-1	Leukotriene A-4 hydrolase	17	17	17	43	64.564		168700000	159790000			200160000					201150000					286260000	303170000	438920000	434750000	341130000	373490000
cds.evm.model.ctg28.327-1	L-gulonolactone oxidase	21	21	21	29.5	107.56							1363600000			1653600000	1667000000	1925500000	1983000000	1924900000	1537900000	1592200000	1845000000	1733700000	2161400000	2284000000	1917700000
cds.evm.model.ctg27.245-1	LIM and cysteine-rich domains protein 1	9	9	9	45.6	26.741		140870000	82746000				177720000									280190000	127010000	281430000	716270000	781250000	911460000
cds.evm.model.ctg84.73-1	LIM and SH3 domain protein 1	13	12	13	50.8	29.643	1494100000	2201300000	1643700000	2260000000	2345300000	2115700000	1726700000	1548400000	1490400000	2032600000	1978900000	2016100000	1997100000	1538400000	1545400000	2680100000	2124600000	2796600000	1082000000	528000000	1028100000
cds.evm.model.ctg30.60-1	LIM domain and actin-binding protein 1	19	19	19	9.6	273.21	220320000	291450000		271170000	282090000		235380000		251150000	217450000	394420000	227680000	306240000	200800000	321470000		212830000		244380000		274030000
cds.evm.model.ctg7.434-1	LIM domain only protein 7	13	13	13	12.6	154.01	98263000	126410000						123840000
cds.evm.model.ctg52.14-1	Lipase maturation factor 2	9	9	9	15.8	79.592		164200000	193860000	207990000	176520000	178070000	141940000			208650000
cds.evm.model.ctg26.213-1	Lipoma-preferred partner	15	14	14	42.7	65.665	783250000	974730000	969090000	626290000	607590000	514370000	519060000	497930000	653500000	534240000	213540000	548730000			150160000	935230000	1357300000	1266100000			333360000
cds.evm.model.ctg34.68-1	Lipopolysaccharide-binding protein	7	7	7	17.9	53.752							284030000	327160000	344930000
cds.evm.model.ctg50.141-1	Liprin-beta-1	14	14	14	16.5	118.05		154940000	140880000
cds.evm.model.ctg59.170-1	L-lactate dehydrogenase A chain	20	17	17	65.7	39.756	8236500000	7674000000	7491100000	12325000000	12983000000	12469000000	8571800000	9337800000	9785900000	13687000000	15017000000	13108000000	3928700000	3942100000	3808500000	3565600000	4162200000	3906400000	5829000000	5698500000	6978700000
cds.evm.model.ctg50.99-1	L-lactate dehydrogenase B chain	21	18	21	63.5	36.584	13924000000	13121000000	12689000000	12471000000	13152000000	14152000000	16562000000	15665000000	15303000000	19298000000	14565000000	15986000000	12150000000	12953000000	11888000000	9738500000	9724800000	9515000000	12818000000	13632000000	16085000000
cds.evm.model.ctg10.30-1	Long-chain specific acyl-CoA dehydrogenase, mitochondrial	9	9	9	20.8	54.618					143000000														294420000
cds.evm.model.ctg5.202-1	Long-chain-fatty-acid--CoA ligase 1	31	28	31	48.4	78.052	195170000	131120000	91079000			72531000	37069000	197130000	220880000	1318400000	974870000	1254800000	3269400000	3041500000	2705300000	152240000	91796000		2406300000	2531500000	2645900000
cds.evm.model.ctg10.150-1	Long-chain-fatty-acid--CoA ligase 3	12	10	12	19.1	100.91	170160000			214350000	236450000				252030000			190040000
cds.evm.model.ctg37.106-1	Long-chain-fatty-acid--CoA ligase 5	24	21	22	42	76.009										454750000	630820000	479640000	1504500000	1824900000	789320000			144240000
cds.evm.model.ctg28.281-1	Low molecular weight phosphotyrosine protein phosphatase	5	5	5	39.2	18.128	185810000		137510000				144210000		159470000			117980000							156080000
cds.evm.model.ctg69.174-1	L-serine dehydratase/L-threonine deaminase	6	6	6	34.7	34.442																1036800000	1122000000	831270000
cds.evm.model.ctg13.107-1	Lumican	10	2	2	46.8	33.252	8941900000	6786600000	6604800000	6212100000	5702800000	5545900000	9635500000	4856900000	9464900000	5420400000	3887100000	11433000000	16486000000	16513000000	16267000000	8257800000	9264100000	9296900000	3760200000	8532000000	5126200000
cds.evm.model.ctg2.183-1	Lupus La protein homolog	21	21	21	48.6	47.844	2404400000	2556200000	2525700000	2529900000	2715900000	2194300000	1583800000	1794100000	1402100000	1797200000	1801200000	1381300000	1238100000	1482700000	1672600000	185270000	276280000	122930000	748950000	861330000	988660000
cds.evm.model.ctg258.5-1	Ly6/PLAUR domain-containing protein 3	7	7	7	30.7	37.818													656720000	530210000	657250000	380020000
cds.evm.model.ctg78.40-1	Lymphocyte function-associated antigen 3	5	5	5	25	23.457											371410000								198850000
cds.evm.model.ctg54.324-1	Lymphocyte-specific protein 1	3	3	3	10.1	40.575			111160000										244930000		173040000	160030000		228130000
cds.evm.model.ctg76.188-1	Lysine--tRNA ligase	21	21	21	38.6	69.826	1389100000	1420900000	1130400000	974340000	859370000	790310000	1112800000	1077200000	1059400000	658990000	808520000	770580000	317020000	585150000	491000000	315630000	398660000	384760000	585810000	475320000	344270000
cds.evm.model.ctg23.297-1	Lysophosphatidylcholine acyltransferase 1	8	8	8	16.5	59.317	118800000				98145000		123690000		93057000
cds.evm.model.ctg24.494-1	Lysophospholipid acyltransferase 2	7	7	7	22.4	52.47													487160000	714790000	668800000
cds.evm.model.ctg52.374-1	Lysophospholipid acyltransferase 5	6	6	6	13.8	55.898	168970000						189500000		163880000			141920000
cds.evm.model.ctg60.67-1	Lysosomal alpha-mannosidase	19	19	19	23.2	122.88	147290000	265780000	300670000	258570000	163510000		147000000		190350000	378830000	288190000	302460000	252240000	360350000	79723000	415670000	365530000	365770000
cds.evm.model.ctg147.25-1	Lysosomal protective protein	9	9	9	17.5	63.113	157490000	316780000	189970000		255110000	208810000	182950000	220670000	266320000	416630000	485800000	327110000	403510000	447320000	270310000	1497100000	1543700000	1185700000
cds.evm.model.ctg59.59-1	Lysosomal Pro-X carboxypeptidase	7	7	7	16.7	56.679																			129530000		147750000
cds.evm.model.ctg35.201-1	Lysosome membrane protein 2	17	17	17	19.4	132.99												231230000	932980000	995780000	1176700000	1818100000	1666800000	1752700000	271930000		323050000
cds.evm.model.ctg66.126-1	Lysosome-associated membrane glycoprotein 1	5	5	5	10.9	44.415	409160000	255990000		199690000	231650000			394080000			435080000	1083700000	3336700000	3043500000	1619200000	2328700000	1928500000	2168300000	596620000
cds.evm.model.ctg124.8-1	Lysosome-associated membrane glycoprotein 2	8	8	8	12.5	69.843	878360000	695060000	738360000	479360000	446190000		521440000	556990000		1007300000	1313600000		2242600000	2550800000	2456600000	1129600000	1041100000	1401300000
cds.evm.model.ctg30.243-1	Lysozyme C, intestinal isozyme	8	4	8	50.3	16.177													353460000	247290000	371640000	5450900000	5432500000	3749900000	2590800000	2497800000	4983800000
cds.evm.model.ctg30.245-1	Lysozyme C, intestinal isozyme	8	4	4	57.1	16.239																			1098100000	1324800000	960620000
cds.evm.model.ctg30.240-1	Lysozyme C, milk isozyme	7	5	5	31.7	20.793																	333530000		1805600000	1914800000	1464800000
cds.evm.model.ctg28.372-1	Lysyl oxidase homolog 2	20	20	20	30.8	91.575	118810000	277760000		245020000	264710000	364510000	245250000	182260000	268900000		229490000								258720000	121130000
cds.evm.model.ctg4.158-1	Lysyl oxidase homolog 3	18	18	18	32.2	83.221			256300000	198690000	232390000	178920000	228470000	122770000		227280000									401590000	502430000	597110000
cds.evm.model.ctg113.44-1	m7GpppX diphosphatase	10	10	10	45.1	38.513	206710000	215100000	181970000	220020000	190190000	141060000	257110000	211690000	244040000	251480000	223800000	294670000		180590000		342140000	265400000	243210000	331040000	297830000	262080000
cds.evm.model.ctg207.15-1	Macrophage migration inhibitory factor	6	6	6	89.6	12.331	3466300000	3297500000	2297100000	3635900000	3223900000	2870200000	3801500000	2797800000	2952300000	4170900000	3924500000	3609500000	1559000000	1361100000	1305900000	3085600000	2858900000	3256500000	3128100000	2876600000	2852900000
cds.evm.model.ctg24.53-1	Macrophage-capping protein	13	13	13	48.3	43.465	1431200000	1489300000	1468800000	1026500000	1132000000	1081100000	898570000	988010000	854380000	1363300000	1562200000	1295200000	2051000000	1571900000	1299900000	5307900000	5123600000	4677800000	1390700000	1103200000	1054500000
cds.evm.model.ctg28.4-1	Major allergen Equ c 1	6	6	6	16.9	38.107										288180000		417000000	1897900000	1844900000	1419600000	6837500000	6445100000	6042300000
cds.evm.model.ctg223.24-1	Major allergen I polypeptide chain 1	2	2	2	39.3	9.833																6197000000	5033500000	4089200000
cds.evm.model.ctg31.202-1	Major vault protein	35	35	35	47.4	98.853	1101900000	1348300000	1701900000	435640000	559050000	664160000	672090000	490610000	814810000	992790000	860230000	1004100000	1046000000	851770000	772610000	1417000000	1161300000	1745600000		216870000	162230000
cds.evm.model.ctg24.124-1	Malate dehydrogenase, cytoplasmic	16	16	16	46.7	36.438	2715600000	2858200000	2875800000	3066700000	2882200000	2902900000	3215400000	3070400000	2869700000	2974900000	5008500000	3356100000	3487100000	3816500000	3182900000	4191400000	3604300000	3977800000	4586100000	3968300000	4171700000
cds.evm.model.ctg31.45-1	Malate dehydrogenase, mitochondrial	17	17	17	63.6	35.694	7789500000	8368200000	8032500000	8135400000	7727400000	7984300000	9515000000	10243000000	10679000000	11624000000	10919000000	11346000000	9382400000	9734500000	10275000000	9696800000	8726400000	9207200000	6888700000	6387800000	6305100000
cds.evm.model.ctg69.219-1	Malectin	10	10	10	44.5	32.072	430310000	531420000	405270000	476620000	444830000	442300000	420700000	446370000	376610000	336190000	376550000	237530000	245100000	259760000
cds.evm.model.ctg90.8-1	Maltase-glucoamylase, intestinal	37	37	37	12.1	493.4		196450000	979860000							902770000			538870000	323240000	301260000	732520000	634670000	750780000
cds.evm.model.ctg294.6-1	Mamu class II histocompatibility antigen, DR alpha chain	6	6	6	32.8	28.493													363760000		336750000	328260000
cds.evm.model.ctg15.677-1	Mannan-binding lectin serine protease 2	18	18	18	22.9	119.2	1100900000	1122800000	1108700000	1423600000	1417400000	1370500000	1532000000	1513200000	1519000000	1084000000	794160000	1120100000	122120000	149780000		248670000
cds.evm.model.ctg70.143-1	Mannose-1-phosphate guanyltransferase beta	8	8	8	27.2	39.843					89308000	87724000
cds.evm.model.ctg84.354-1	Mannose-P-dolichol utilization defect 1 protein	5	5	5	24.8	26.556													149440000	166670000
cds.evm.model.ctg4.165-1	Mannosyl-oligosaccharide glucosidase	10	10	10	17.2	85.241				98211000		159160000	139950000	131110000
cds.evm.model.ctg119.36-1	MAP7 domain-containing protein 1	6	6	6	7.3	113.57				156160000	141270000	162460000	152600000			183350000
cds.evm.model.ctg55.259-1	MARCKS-related protein	3	3	3	13.8	25.712	834920000	876290000					937410000	695820000	786270000
cds.evm.model.ctg19.93-1	Matrilin-2	31	31	31	38.4	108.77	767500000	544450000	970040000	1125300000	1246500000	1051000000	766740000	1060800000	1077000000	673270000	622560000	577650000	898150000	768440000	766250000				2565800000	3200600000	3101100000
cds.evm.model.ctg24.402-1	Matrilin-3	22	22	22	63.6	46.817																			64661000000	64893000000	55156000000
cds.evm.model.ctg34.11-1	Matrilin-4	28	28	28	53.6	69.353										284690000	120600000	394910000							11093000000	10544000000	12633000000
cds.evm.model.ctg64.214-1	Matrin-3	30	30	30	37	105.07	2259600000	2697500000	2338400000	1368900000	2049500000	2443100000	2715100000	3014100000	3230800000	2393200000	2566300000	2942600000	992600000	1361400000	913450000	370850000	226070000	694280000	416210000	275160000	1031800000
cds.evm.model.ctg50.54-1	Matrix Gla protein	2	2	2	23.3	12.308																			2573100000	3083300000	2371900000
cds.evm.model.ctg85.34-1	Matrix metalloproteinase-14	15	15	15	31.3	65.952	219200000					249920000				141470000						772260000	922620000	849630000
cds.evm.model.ctg147.29-1	Matrix metalloproteinase-9	21	21	21	33.6	78.589																1042900000	1167000000	1335600000
cds.evm.model.ctg185.17-1	Matrix-remodeling-associated protein 5	69	69	69	29.9	309.94	7893000000	6829500000	7388400000	6777400000	7079400000	6181900000	6010000000	6289000000	6303900000	1874200000	1699300000	1826000000	850100000	1442500000	1252100000
cds.evm.model.ctg15.463-1	Matrix-remodeling-associated protein 8	14	14	14	31.7	60.318					141660000													447410000
cds.evm.model.ctg36.107-1	Medium-chain specific acyl-CoA dehydrogenase, mitochondrial	13	13	13	40.4	46.492	238120000	309190000	159520000	191970000	342950000	291610000	291160000	280030000	309680000		262690000					389900000	233020000	301820000			308190000
cds.evm.model.ctg15.870-1	Melanoma inhibitory activity protein 3	27	27	27	20.4	211.87		304910000	276300000	346080000	242990000	242550000	316750000	263430000	258620000	283800000
cds.evm.model.ctg194.6-1	Melanoma-associated antigen D2	10	9	10	18.5	63.34			152640000				209320000	197560000				148290000
cds.evm.model.ctg164.164-1	Melanoma-derived growth regulatory protein	3	3	3	41.5	14.341																			702390000		973710000
cds.evm.model.ctg15.118-1	Membrane cofactor protein	4	4	4	22.1	37.298	260890000		141590000	427790000	229750000	199580000	273120000		133000000	184690000	297190000	335290000	306230000		359220000
cds.evm.model.ctg197.61-1	Membrane primary amine oxidase	15	7	8	36	61.363															316270000	551350000	554290000	576130000	1177300000	1178000000	956320000
cds.evm.model.ctg260.1-1	Membrane primary amine oxidase	9	3	3	18.5	61.766																822540000	715260000	666490000
cds.evm.model.ctg171.6-1	Membrane-associated progesterone receptor component 1	10	9	10	61.3	21.628	972520000	1306900000	1125500000	984420000	956620000	1005200000	849670000	799000000	915540000	1068600000	779060000	1057500000	1057900000	1123900000	1230900000				808380000	696140000	931120000
cds.evm.model.ctg47.196-1	Membrane-associated progesterone receptor component 2	7	6	6	61.3	14.269		152650000	183380000	152170000			202630000			328680000	262030000	351020000	641890000	596690000	546020000				261690000	234940000	389200000
cds.evm.model.ctg70.107-1	Mesencephalic astrocyte-derived neurotrophic factor	12	12	12	45.3	20.325	422660000	578480000	362060000	489150000	686590000	436810000	261300000	233680000	416880000	463060000	455770000				488500000						480690000
cds.evm.model.ctg13.80-1	Methionine aminopeptidase 2	12	12	12	30.2	52.771	226320000	207870000	248930000	252560000	186510000	201910000	253300000	255390000	261360000	297960000			159010000	126360000	250710000
cds.evm.model.ctg30.343-1	Methionine--tRNA ligase, cytoplasmic	13	13	13	21.5	92.473	158590000	189790000	139130000	126910000	132890000	162530000	175870000	187720000	186780000	138140000		140120000
cds.evm.model.ctg199.31-1	Methyl-CpG-binding protein 2	16	16	16	41.1	51.979																729310000			1540200000	1278800000	808190000
cds.evm.model.ctg57.65-1	Methylcytosine dioxygenase TET1	12	9	12	4.8	360.71	99999000	82668000						94568000	111670000
cds.evm.model.ctg2.732-1	Methylmalonate-semialdehyde dehydrogenase [acylating], mitochondrial	15	15	15	44.2	49.575												82761000					402300000		1786000000	1282600000	2075000000
cds.evm.model.ctg78.105-1	Methylosome protein 50	6	6	6	24.9	36.727				206920000	203820000	180840000	173010000	180470000	191910000			153780000									218860000
cds.evm.model.ctg203.4-1	Methylsterol monooxygenase 1	5	5	5	20.8	35.102		205640000		139120000	147720000		193730000		269020000						277510000
cds.evm.model.ctg90.102-1	MICOS complex subunit MIC19	6	6	6	25	36.722	268390000							186270000					303800000		304080000
cds.evm.model.ctg24.35-1	MICOS complex subunit MIC60	16	16	16	22.1	95.717	398900000	555590000	460260000	512450000	470510000	524110000	433340000	360260000	433600000	767640000	505590000	465600000	694590000	669950000	586300000	485060000	522540000	551990000	475510000	223910000	349160000
cds.evm.model.ctg84.235-1	Microfibril-associated glycoprotein 4	5	5	5	39.8	26.092																			11440000000	11321000000	8759300000
cds.evm.model.ctg55.14-1	Microfibrillar-associated protein 2	4	4	4	27.3	20.641							208190000	221580000								429020000			1045300000	850780000	899120000
cds.evm.model.ctg200.10-1	Microfibrillar-associated protein 5	4	4	4	27.2	17.809																			3810000000	4326100000	2807700000
cds.evm.model.ctg119.77-1	Microtubule-actin cross-linking factor 1, isoforms 1/2/3/5	62	62	62	10.1	841.61			140570000	165530000	138750000	160380000	121420000			122610000							148200000	92303000
cds.evm.model.ctg25.356-1	Microtubule-associated protein 1A	18	17	17	8.6	314.55	235460000	179000000				345010000	167630000					197180000
cds.evm.model.ctg42.113-1	Microtubule-associated protein 1B	43	42	43	25.7	270.8	1240700000	1556900000	1092200000	946340000	1039900000	1135400000	718860000	511350000	1077000000	509510000	520890000	631510000	815160000	646810000	748550000					198680000	176930000
cds.evm.model.ctg244.4-1	Microtubule-associated protein 1S	8	8	8	7.9	115.03																144010000	136670000
cds.evm.model.ctg70.189-1	Microtubule-associated protein 4	39	39	39	51	113.52	4735800000	4597500000	4533900000	3817200000	3871600000	3329700000	4440100000	4618700000	4234300000	3962700000	3630300000	3688900000	4419500000	5226400000	5113400000	1947300000	2715700000	1912100000	1026200000	642600000	1078300000
cds.evm.model.ctg115.193-1	Microtubule-associated protein RP/EB family member 1	11	10	11	51.9	30.051	673930000	698780000	701100000	749020000	643750000	679730000	634070000	588900000	643980000	700510000	533140000	366660000	484260000	427190000	454570000	419650000		416860000	396220000
cds.evm.model.ctg18.127-1	Microtubule-associated protein RP/EB family member 2	8	7	8	29.1	36.974	360020000	241890000	235920000	319700000	239490000	320000000	299560000	206560000	233940000	214140000	308850000					248400000	217490000
cds.evm.model.ctg76.64-1	Microtubule-associated proteins 1A/1B light chain 3B	2	2	2	16.8	14.704	243120000	197500000	255900000	210180000	207930000		231960000	259550000	206110000			146940000			86751000
cds.evm.model.ctg28.207-1	Mimecan	17	17	17	61.4	33.991	10160000000	10540000000	9862900000	6390200000	6723600000	6211000000	6532400000	5990400000	6419000000	15963000000	15831000000	13943000000	37926000000	37070000000	40751000000	25234000000	22537000000	21896000000	150510000000	160030000000	170710000000
cds.evm.model.ctg115.166-1	Minor histocompatibility antigen H13	6	6	6	10.5	66.204	162110000	207420000	133890000	231460000		301780000	218760000	222790000			210890000	108660000	218550000		130160000
cds.evm.model.ctg38.94-1	Mitochondrial 10-formyltetrahydrofolate dehydrogenase	34	30	34	44.9	101.63	215770000	301630000	151270000		247280000	153600000				346050000	188480000	320610000	340070000	125240000					112850000		320230000
cds.evm.model.ctg84.418-1	Mitochondrial 2-oxoglutarate/malate carrier protein	10	10	10	36	34.167				170610000		122860000			148010000	171140000		127890000							253460000
cds.evm.model.ctg70.170-1	Mitochondrial carnitine/acylcarnitine carrier protein	11	11	11	42.2	32.939										119530000	256700000	159850000	1322700000	1601300000	679090000
cds.evm.model.ctg8.367-1	Mitochondrial carrier homolog 2	8	8	8	35.1	32.713				148030000	119380000	127510000	129130000	122150000	139220000			184130000				198950000
cds.evm.model.ctg51.254-1	Mitochondrial dicarboxylate carrier	4	2	4	11	43.616		141720000											162990000
cds.evm.model.ctg31.16-1	Mitochondrial fission 1 protein	3	3	3	26.3	16.91	60559000	82622000														54904000
cds.evm.model.ctg60.215-1	Mitochondrial import inner membrane translocase subunit TIM44	8	8	8	21.8	51.422													176810000	198530000
cds.evm.model.ctg12.263-1	Mitochondrial import receptor subunit TOM70	15	15	15	30.9	67.505		129260000	163170000	185800000	183270000	129680000	148830000				205650000
cds.evm.model.ctg71.107-1	Mitochondrial-processing peptidase subunit alpha	9	9	9	20.2	58.351	87840000			146430000		110420000	141390000	133840000			98073000	159250000	46225000
cds.evm.model.ctg207.39-1	Mitogen-activated protein kinase 1	15	11	15	58	40.406								156240000									242770000
cds.evm.model.ctg53.17-1	Mitotic checkpoint protein BUB3	11	11	11	22.7	68.21	334130000	356680000	309590000	358300000	385380000	494100000	444060000	320670000	296190000	268380000	230450000	289550000		247840000		261810000	309890000	270180000
cds.evm.model.ctg4.174-1	MOB kinase activator 1A	3	3	3	15.4	23.2				159200000	176840000	184180000				191000000
cds.evm.model.ctg46.71-1	Moesin	35	2	35	56.1	67.427	12687000000	12522000000	11698000000	11654000000	11221000000	12226000000	9837500000	9938000000	10353000000	7290600000	7609900000	7884900000	6862600000	7467800000	7349400000	12974000000	12975000000	13546000000	8383200000	7827400000	6310700000
cds.evm.model.ctg111.87-1	Moesin	35	2	3	63.5	63.986		181420000	335540000	355990000	336280000	210090000	331500000	325890000	262810000	326400000	626720000										773390000
cds.evm.model.ctg22.7-1	Monofunctional C1-tetrahydrofolate synthase, mitochondrial	14	14	14	16.2	112.27				138820000	78119000				120790000			79078000
cds.evm.model.ctg102.49-1	Monoglyceride lipase	14	14	14	52.1	34.387	287210000	381810000	433670000		123400000	117790000	394280000	432390000	406060000	1216800000	1045700000	1011900000	3193300000	3808500000	3068200000	1619000000	1498800000	1329200000
cds.evm.model.ctg115.124-1	mRNA export factor	6	6	6	11.6	79.386			93761000														186760000	135360000
cds.evm.model.ctg255.2-1	Multidrug resistance-associated protein 4	44	34	44	43.5	144.33										90034000	89308000	71169000				1082100000	1754900000	1152300000
cds.evm.model.ctg91.10-1	Multifunctional protein ADE2	12	12	12	16	96.29	405610000	384480000	315260000	389620000	420730000	492090000	553350000	560070000	523720000	398250000	551330000	519820000	171450000		385400000				249060000
cds.evm.model.ctg4.386-1	Multiple coagulation factor deficiency protein 2 homolog	4	4	4	49.7	22.195	244680000													148930000
cds.evm.model.ctg26.489-1	Muscleblind-like protein 1	6	2	6	18.6	40.518			193640000	152350000	250900000	230680000	240910000	202440000	241500000	204900000		285270000		173300000
cds.evm.model.ctg84.456-1	Myb-binding protein 1A	28	28	28	27.4	152.54	599130000	675100000	515680000	627330000	658370000	706900000	705210000	744100000	637930000	444520000	596150000	368020000
cds.evm.model.ctg2.10-1	Myc box-dependent-interacting protein 1	10	10	10	32.1	47.84			159750000			164610000		198800000
cds.evm.model.ctg133.111-1	Myelin protein P0	6	6	6	19.9	34.409																			439020000	401150000	502780000
cds.evm.model.ctg64.362-1	Myeloblastin	7	7	7	43.4	27.447																2770400000	3477600000	2768800000
cds.evm.model.ctg84.774-1	Myeloperoxidase	12	12	12	19.5	81.63																471740000	591110000	560440000
cds.evm.model.ctg15.719-1	Myocilin	19	19	19	49.8	54.957																			12741000000	11368000000	10780000000
cds.evm.model.ctg165.8-1	Myoferlin	60	59	60	37.7	234.04	560410000	497330000	643930000	810280000	1013300000	662380000	385010000	254040000	374350000			487280000	143270000			884670000	1001100000	1143300000	502110000	461750000	210470000
cds.evm.model.ctg38.143-1	Myoglobin	7	7	7	61.7	17.054																			1493000000	1539800000	1930400000
cds.evm.model.ctg10.34-1	Myosin light chain 1/3, skeletal muscle isoform	10	7	10	39.7	28.151					2346500000		2430400000			3567600000		1723300000		3295700000	2180600000				1514700000	1374800000	1422400000
cds.evm.model.ctg26.102-1	Myosin light chain kinase, smooth muscle	28	28	28	18.4	278.8	336470000	170510000				160550000	255070000	262610000	333900000		297320000	443440000		421910000	225760000		516820000	268570000		233300000
cds.evm.model.ctg30.389-1	Myosin light polypeptide 6	9	9	9	66.2	17.98	10077000000	9279700000	9490600000	7015500000	7512700000	6586500000	8709000000	7916300000	8813100000	7707600000	7964900000	8884000000	9172200000	10393000000	10496000000	11724000000	10103000000	10580000000	4070400000	4740700000	4867100000
cds.evm.model.ctg18.4-1	Myosin regulatory light chain 12B	9	5	9	30.2	39.511	7516900000	7868600000	8240100000	6140800000	6269300000	6315600000	5983000000	7057000000	6988900000	6105000000	6941100000	6397000000	5618300000	6517300000	6280700000	2225100000	1982300000	2254300000	3617400000	3879100000	3020200000
cds.evm.model.ctg31.188-1	Myosin regulatory light chain 2, skeletal muscle isoform	14	14	14	77.3	21.948																			3213500000	2999000000	3135800000
cds.evm.model.ctg34.93-1	Myosin regulatory light chain 2, smooth muscle major isoform	8	4	4	47.6	25.625	733370000	626810000	672160000	468120000	560450000		377770000	400010000	444160000		647550000	601870000	471560000	400950000	413500000	522540000	473310000	470190000		361980000
cds.evm.model.ctg84.292-1	Myosin-1	106	12	33	53.3	223.03																			8954000000	8564200000	7482500000
cds.evm.model.ctg84.311-1	Myosin-10	101	77	78	57.7	229.09	7977000000	7493000000	7382800000	5897200000	6020200000	5787000000	6394500000	5891500000	6047000000	5356600000	5651400000	5137700000	4619300000	4607900000	5286500000	3871000000	3680800000	3613000000	4010800000	3944700000	4688800000
cds.evm.model.ctg31.349-1	Myosin-11	106	87	91	54.8	227.6	841170000	1192000000	798950000	572530000	554260000	741300000	533600000	516130000	771740000	791870000	597510000	672690000	862630000	1360500000	1192200000	33843000000	33786000000	34277000000	4062900000	3375000000	2050800000
cds.evm.model.ctg180.91-1	Myosin-14	45	34	34	27	233.21	271110000					282510000	262450000	191200000			280760000		96900000
cds.evm.model.ctg84.291-1	Myosin-2	108	23	107	55.9	223.22																			37320000000	39233000000	37061000000
cds.evm.model.ctg85.60-1	Myosin-6	97	45	62	48.9	311.99																			410080000	382420000	901340000
cds.evm.model.ctg229.26-1	Myosin-9	132	106	132	63	227.09	53598000000	52424000000	52748000000	51366000000	50954000000	50725000000	39103000000	39471000000	42271000000	37841000000	42732000000	38700000000	41592000000	41860000000	43247000000	48658000000	51068000000	49418000000	20074000000	18674000000	18879000000
cds.evm.model.ctg90.73-1	Myotrophin	9	9	9	75.4	12.895	663890000	426720000	746630000	408500000	453940000	627090000	714530000	790380000	755660000	577260000	508860000	1102200000	621840000	691760000	769690000	695750000	773080000	700740000	943480000	581300000
cds.evm.model.ctg21.253-1	Myristoylated alanine-rich C-kinase substrate	14	14	14	51.1	31.608	2969400000	3829000000	2344500000	2489100000	2616700000	2390500000	2539300000	2656300000	3035200000	4359500000	5796200000	4936200000	2917900000	3030400000	2647300000	1629200000	1236000000	1269000000			1075500000
cds.evm.model.ctg220.58-1	N(G),N(G)-dimethylarginine dimethylaminohydrolase 2	15	14	15	71.2	29.766	329340000	321920000	271530000				163020000				193750000	354610000		619790000	678560000	1118600000	1083400000	1242300000	2126500000	2261500000	2295000000
cds.evm.model.ctg209.19-1	Na(+)/H(+) exchange regulatory cofactor NHE-RF3	10	10	10	20.8	57.242														245820000						171750000
cds.evm.model.ctg4.220-1	N-acetyl-D-glucosamine kinase	7	7	7	23.3	37.412		109470000	189260000
cds.evm.model.ctg30.281-1	N-acetylglucosamine-6-sulfatase	12	12	12	27.5	62.433														408470000	412940000	348670000	606060000	462560000
cds.evm.model.ctg20.79-1	NAD(P) transhydrogenase, mitochondrial	34	34	34	39.6	113.87	826400000	796520000	793790000	1580000000	1515900000	1190300000	663550000	926370000	660990000	1026000000	1482700000	672600000	472620000	443860000	493490000		652230000	366500000	304870000
cds.evm.model.ctg72.2-1	NADH dehydrogenase [ubiquinone] 1 alpha subcomplex subunit 10, mitochondrial	11	11	11	42.8	40.186	450730000	276880000	465740000	379850000	362860000	401370000	464050000		379390000	400890000	356200000	386120000	260680000	541980000	403390000	337510000	327620000	402980000	444750000	376370000
cds.evm.model.ctg13.85-1	NADH dehydrogenase [ubiquinone] 1 alpha subcomplex subunit 12	6	6	6	40.1	21.871	131670000				132150000
cds.evm.model.ctg11.156-1	NADH dehydrogenase [ubiquinone] 1 alpha subcomplex subunit 5	4	4	4	48.3	13.315						166540000		86283000
cds.evm.model.ctg52.318-1	NADH dehydrogenase [ubiquinone] 1 alpha subcomplex subunit 9, mitochondrial	15	15	15	49.2	42.844		203370000	264730000	322360000	258620000	279780000	308020000	288340000	248460000	274410000	276980000	337020000				202710000					108610000
cds.evm.model.ctg135.52-1	NADH dehydrogenase [ubiquinone] 1 beta subcomplex subunit 10	5	5	5	37.5	20.993				161270000		185830000	92064000							193220000					104670000
cds.evm.model.ctg181.19-1	NADH dehydrogenase [ubiquinone] 1 beta subcomplex subunit 11, mitochondrial	3	3	3	21.7	17.874		110240000			101690000
cds.evm.model.ctg54.242-1	NADH dehydrogenase [ubiquinone] flavoprotein 1, mitochondrial	14	14	14	39.7	50.6	177380000	159190000		224090000	192350000	169820000	176550000	164940000			156360000	200820000		148800000	181060000				185560000
cds.evm.model.ctg44.157-1	NADH dehydrogenase [ubiquinone] flavoprotein 3, mitochondrial	13	13	13	39.2	50.605		209030000			190020000				152730000
cds.evm.model.ctg133.106-1	NADH dehydrogenase [ubiquinone] iron-sulfur protein 2, mitochondrial	10	10	10	22.1	53.309	215180000	201660000	238440000	207280000	227320000	255710000	261370000	269890000	242240000	262890000		213700000
cds.evm.model.ctg8.362-1	NADH dehydrogenase [ubiquinone] iron-sulfur protein 3, mitochondrial	8	8	8	39.4	30.177	202660000		202590000	198520000			270540000	252290000	227730000					143870000						146750000	193050000
cds.evm.model.ctg20.104-1	NADH dehydrogenase [ubiquinone] iron-sulfur protein 4, mitochondrial	3	3	3	27	21.136		253730000	189010000	174830000	261290000			259420000		146260000	170680000	253500000					140020000
cds.evm.model.ctg23.291-1	NADH dehydrogenase [ubiquinone] iron-sulfur protein 6, mitochondrial	4	4	4	29.1	17.241		110770000	134490000
cds.evm.model.ctg64.339-1	NADH dehydrogenase [ubiquinone] iron-sulfur protein 7, mitochondrial	3	3	3	8.3	40.47								146020000				134640000							165750000
cds.evm.model.ctg52.145-1	NADH-cytochrome b5 reductase 3	17	17	17	57.9	35.915	2475500000	2465500000	2705700000	2407600000	1948200000	2406900000	2249800000	1866100000	2147900000	2695400000	2128400000	2349800000	2280900000	2426100000	2362000000	2743400000	2825700000	2987900000	3173700000	3226600000	3972200000
cds.evm.model.ctg29.110-1	NADH-ubiquinone oxidoreductase 75 kDa subunit, mitochondrial	25	25	25	49.2	77.512	616830000	630510000	524640000	533510000	595820000	664560000	732240000	605430000	703230000	597360000	491030000	412430000	368660000	355550000	424900000	392090000	313390000	447670000	377160000
cds.evm.model.ctg94.5-1	NADP-dependent malic enzyme	22	22	22	55.9	63.917	927380000	927130000	1227000000	1156800000	822550000	830480000	1463000000	1467000000	1268900000	751210000	1042300000	660510000	222610000	315460000						239240000
cds.evm.model.ctg31.49-1	NADPH--cytochrome P450 reductase	19	19	19	35.2	79.708	229620000	282210000	252940000	239550000	377470000	241460000	292540000	251380000	354450000	255260000		428100000	562970000	1041700000	620210000	289360000	468780000
cds.evm.model.ctg30.367-1	Nascent polypeptide-associated complex subunit alpha	14	14	14	21.5	82.013	2310900000	2525000000	3077800000	2797300000	2454200000	3429900000	3024500000	3471500000	3466600000	2418300000	2889800000	3314600000	1936400000	2137500000	1718600000	131820000	231260000		1571500000	1287100000	1358800000
cds.evm.model.ctg217.5-1	NEDD8-conjugating enzyme Ubc12	6	6	6	35.5	20.9	251680000			197990000	187020000	229410000		289550000	188790000		242890000	225910000			266610000			136280000
cds.evm.model.ctg26.477-1	Neprilysin	19	19	19	28.6	89.836																395170000		275110000
cds.evm.model.ctg143.113-1	Nestin	20	20	20	29.3	88.743	1095000000	1015200000	1078000000	723230000	624030000	855790000	1065400000	1344500000	1041700000	800120000	748910000	708260000			379940000
cds.evm.model.ctg143.114-1	Nestin	40	39	40	46.2	126.46	3276800000	2966300000	2638700000	2901200000	2432900000	3367200000	3384000000	3551600000	3646000000	1103100000	947710000	2407900000	603020000	699810000	607140000	196850000		466850000
cds.evm.model.ctg46.153-1	Neural cell adhesion molecule 1	21	21	21	31.7	96.052					152150000	173620000	208940000	293370000	186950000		157380000		235110000	329200000	129180000
cds.evm.model.ctg54.42-1	Neuroblast differentiation-associated protein AHNAK	78	66	78	69.1	172.69	20635000000	20224000000	22346000000	22217000000	21486000000	20289000000	18408000000	17721000000	16617000000	22364000000	23392000000	18699000000	14960000000	14185000000	14657000000	13692000000	13599000000	12994000000	22394000000	23833000000	26324000000
cds.evm.model.ctg54.43-1	Neuroblast differentiation-associated protein AHNAK	66	49	54	74.4	166.2	13158000000	11919000000	10704000000	11461000000	11787000000	12800000000	10319000000	11113000000	11594000000	12396000000	15500000000	14641000000	8652600000	9635900000	9550900000	7786000000	7674200000	8072600000	18138000000	16966000000	15470000000
cds.evm.model.ctg54.46-1	Neuroblast differentiation-associated protein AHNAK	56	43	48	77.3	102.73	8597300000	9632400000	9348700000	8738300000	8750900000	8427400000	7055900000	7438600000	6959000000	7549200000	8105500000	7438700000	7647800000	7649000000	7444500000	7529800000	8628800000	8262400000	12627000000	12165000000	13314000000
cds.evm.model.ctg54.44-1	Neuroblast differentiation-associated protein AHNAK	32	14	16	71.9	106.13	7545600000	6875400000	7640600000	7755400000	7352600000	7550500000	6654100000	6302900000	6037000000	7875900000	6936800000	7178500000	5733400000	5154200000	5313100000	4542800000	4493600000	4085900000	10526000000	10600000000	9379500000
cds.evm.model.ctg54.45-1	Neuroblast differentiation-associated protein AHNAK	19	7	7	66.3	49.262	531660000	529600000	406550000	672970000	702170000	718260000	663130000	579860000	504890000	704370000	490970000	645090000	488480000	465800000	431220000	338740000	390460000	479750000	615400000	794590000	655930000
cds.evm.model.ctg19.125-1	Neurocalcin-delta	6	3	4	39.4	22.245							140230000	213490000	217850000
cds.evm.model.ctg4.109-1	Neuronal PAS domain-containing protein 2	6	6	6	5.5	113.13	2327000000	2387600000	2438500000	3492600000	3975000000	3471300000	2861300000	2852400000	2933100000	2719700000	2608300000	4029300000	696020000	714840000	993210000				979660000		835140000
cds.evm.model.ctg29.106-1	Neuropilin-2	12	12	12	12.2	133.63						139510000			140070000
cds.evm.model.ctg85.120-1	Neuroplastin	7	7	7	18.5	44.514		374760000	224930000	230580000				377180000	349470000	436420000	563830000		317290000	629530000	747870000
cds.evm.model.ctg54.53-1	Neutral alpha-glucosidase AB	40	40	40	24.9	217.84	6581000000	6862300000	7167300000	7773200000	6590500000	6484400000	4912800000	5357900000	5865400000	5919200000	5308000000	5461000000	1992000000	843950000	1646500000	1996600000	1947700000	1932300000	1119100000	564840000	1010800000
cds.evm.model.ctg121.79-1	Neutral amino acid transporter B(0)	6	6	6	13.5	56.885			171470000		205880000			151230000
cds.evm.model.ctg64.361-1	Neutrophil elastase	9	9	9	40.6	28.74																5287600000	4471200000	4568300000
cds.evm.model.ctg71.223-1	Neutrophil gelatinase-associated lipocalin	12	12	12	39.5	33.714													455800000	25263000	443510000	73936000000	67620000000	58662000000	168560000	114380000	314860000
cds.evm.model.ctg133.80-1	NHP2-like protein 1	4	4	4	33.6	14.173	289730000	300810000	458380000	315900000	218270000	283750000	390740000		388500000			479030000			227650000	360180000	327550000	363010000	408700000	303720000
cds.evm.model.ctg71.242-1	Niban-like protein 1	26	26	26	42.7	84.069	1161000000	1133400000	1031400000	1137400000	1094200000	1140700000	954720000	859500000	992870000	1198500000	1134900000	1191400000	585490000	835540000	900800000	1232100000	1151200000	1250100000	1124100000	401010000	668290000
cds.evm.model.ctg60.348-1	Nicalin	8	8	8	17.4	61.873	136090000	100790000	111070000	117540000		130550000	152510000	119030000	117110000	164410000	110630000	112170000	156920000	173340000	149390000
cds.evm.model.ctg86.57-1	Nidogen-1	35	35	35	37.2	135.7	1259700000	1561700000	1370600000	1213800000	1129800000	1291600000	1450200000	1472700000	1367500000	1056900000	737410000	639590000	734390000	890020000	792580000	2059500000	2039200000	2021500000	1954400000	2107800000	1844700000
cds.evm.model.ctg79.174-1	Nidogen-2	30	30	30	34.9	147.07	364840000	263050000	333880000	399860000	175540000	309900000	71577000	144420000	231750000	180520000	103560000	79626000	1128100000	1509400000	1402000000	1771100000	2995500000	2563200000	10830000000	10057000000	10576000000
cds.evm.model.ctg31.345-1	Nodal modulator 1	18	18	18	19.6	142.63	149720000	153140000				171850000	170060000	124330000	131970000						171630000
cds.evm.model.ctg44.116-1	Non-histone chromosomal protein HMG-14	4	2	4	42.5	8.6485							496550000				485170000
cds.evm.model.ctg107.43-1	Non-POU domain-containing octamer-binding protein	20	19	19	52	49.339	1533800000	2224100000	1945700000	2112000000	2128200000	1925400000	2523000000	3011000000	2278900000	1547200000	1862900000	2056000000	820080000	710290000	902060000	1229300000	1081800000	1174600000	330040000		269000000
cds.evm.model.ctg73.66-1	Non-specific lipid-transfer protein	9	9	9	18.1	57.12	211190000	293260000	238070000		153910000		235900000	256060000		237910000	410000000	307970000	433250000	486210000	391090000	298490000
cds.evm.model.ctg115.139-1	NSFL1 cofactor p47	14	14	14	48.4	40.611	203910000		291200000	105960000	290550000	191830000	309100000	289450000	322050000	353430000	294370000	293470000	411320000	270550000	315290000	222850000		319260000	382840000	403710000	275260000
cds.evm.model.ctg54.154-1	N-terminal kinase-like protein	8	8	8	11.4	89.443		117180000	148740000	141420000	148860000	147220000	142500000	191520000	193370000			206160000
cds.evm.model.ctg134.30-1	Nuclear autoantigenic sperm protein	12	11	12	31.8	48.997	332290000	242380000	293020000	196370000	302260000	338320000	312420000	267780000	366100000	249380000		344560000	281950000	343030000	291190000						177850000
cds.evm.model.ctg75.30-1	Nuclear cap-binding protein subunit 1	11	11	11	19.2	91.76				68900000				80428000
cds.evm.model.ctg84.562-1	Nuclear fragile X mental retardation-interacting protein 2	9	9	9	17.7	71.162					133950000	88948000
cds.evm.model.ctg55.171-1	Nuclear migration protein nudC	15	7	15	41.4	46.292	290740000	354570000	408720000	186990000	241750000			278800000	318870000	127000000
cds.evm.model.ctg8.20-1	Nuclear mitotic apparatus protein 1	49	49	49	32.5	233.98	600070000	554210000	489680000	374260000	329200000	276020000	295770000	498080000	367380000	680810000	250770000	426370000	162660000	157430000		371670000	497910000	240750000	725140000	879220000	418830000
cds.evm.model.ctg52.113-1	Nuclear pore complex protein Nup50	7	7	7	14.8	71.072					136130000					135510000
cds.evm.model.ctg51.247-1	Nuclear protein localization protein 4 homolog	14	14	14	30.1	68.03	104020000	102980000		120650000	102550000	99604000	104520000	110430000	123610000		100340000	119180000
cds.evm.model.ctg24.271-1	Nuclear receptor-binding protein	11	11	11	26.6	62.197	148910000	109870000	153910000			205870000	114470000	148660000	151040000			175880000
cds.evm.model.ctg3.155-1	Nuclear transport factor 2	6	6	6	76.4	14.478		437300000	399230000	460110000		410910000	517580000		399990000	675840000	500850000	627440000				559620000	542940000	516750000	565550000	662480000	536170000
cds.evm.model.ctg2.615-1	Nuclease-sensitive element-binding protein 1	12	2	12	47.2	35.954	1673600000	1467800000	1593900000	1325600000	1582100000	1652100000	2051400000	2130700000	2682900000	1754300000	2645100000	2773400000			585960000	962690000	847010000	1059500000
cds.evm.model.ctg180.37-1	Nucleobindin-1	25	23	25	61.1	53.24	4446600000	4745800000	4876200000	4323600000	4544700000	4242300000	1771500000	1889300000	1518700000	2166300000	2504800000	2949300000	4448400000	4405100000	4724000000	3342400000	3123000000	3544800000	2041400000	2206100000	1906400000
cds.evm.model.ctg46.382-1	Nucleobindin-2	17	15	15	44.7	55.335	2343500000	1684200000	2570600000	1428000000	1471100000	2163100000	1033700000	814430000	964990000	773960000	719330000	859810000	1716200000	895790000	1306800000	222100000		221460000	307490000	255980000	182630000
cds.evm.model.ctg120.23-1	Nucleolar protein 56	16	16	16	34.9	63.714			274670000		237500000	303480000	258010000	186240000	350570000	156590000	163320000
cds.evm.model.ctg29.79-1	Nucleolar protein 58	13	13	13	32.9	58.691	153580000	167000000	186520000	205100000		206680000	207220000	162910000	177320000		204420000
cds.evm.model.ctg57.68-1	Nucleolar RNA helicase 2	18	18	18	29.4	87.193	177890000		187890000	150640000	178870000	188020000	197920000	177510000	179950000
cds.evm.model.ctg51.400-1	Nucleolar transcription factor 1	12	12	12	13.5	120.01		226100000	194240000	169160000	182520000			146710000
cds.evm.model.ctg92.40-1	Nucleophosmin	9	4	9	21.8	54.314	6747400000	7178100000	7313800000	8632400000	7706600000	7093300000	8427100000	8008000000	9545800000	8942100000	7950800000	8048200000	4350300000	4596900000	4037600000	666490000	644640000	721900000	2143900000	2216200000	2242300000
cds.evm.model.ctg26.225-1	Nucleophosmin	8	3	3	26.4	32.024	1289900000	1520400000	1488500000	1961400000	1769400000	1543800000	1377300000	1994700000	2034700000	1860000000	3209700000	1494500000	955920000	1009800000	948580000		176320000		823880000
cds.evm.model.ctg15.233-1	Nucleoprotein TPR	35	35	35	17.4	265.58	158560000	133220000	170020000		119040000	172060000	195290000	109280000	209390000				201420000	167790000	184900000			175620000	97183000
cds.evm.model.ctg84.543-1	Nucleoredoxin	11	11	11	32.2	48.388			140090000	161170000	264230000	213690000			127470000	118750000		188220000
cds.evm.model.ctg84.185-1	Nucleoside diphosphate kinase B	17	17	17	80.5	30.16	11933000000	11892000000	11979000000	10836000000	11808000000	11700000000	12866000000	12969000000	12998000000	11775000000	11722000000	12636000000	6072500000	5773300000	6198900000	6068200000	5677800000	5596000000	6848100000	6616300000	7376800000
cds.evm.model.ctg13.186-1	Nucleosome assembly protein 1-like 1	6	2	5	21.8	43.17	532750000	630150000	586050000	696560000	565580000	543560000	722280000	746130000	551080000	1030100000	875850000	563580000	356830000	460970000	409470000						305140000
cds.evm.model.ctg54.303-1	Nucleosome assembly protein 1-like 4	9	8	9	16.2	79.21	1135900000	1023100000	1049700000	1070500000	951110000	1098300000	1345700000	1350000000	1307500000	1714900000	1659700000	1424100000	973630000	987010000	1000300000				403900000		375370000
cds.evm.model.ctg2.143-1	Obg-like ATPase 1	20	13	20	50.3	49.216	863070000	908070000	971150000	759070000	755120000	763920000	792510000	796090000	924520000	874820000	798190000	692640000	478120000	467800000	433510000	315540000	322320000	495420000	397820000	571050000	313620000
cds.evm.model.ctg185.2-1	Odorant-binding protein	14	14	14	35.6	50.635										540270000	561400000	673360000	2255800000	2125700000	2425700000	10418000000	9998800000	10290000000
cds.evm.model.ctg185.4-1	Odorant-binding protein	4	4	4	13.4	35.751																1057100000	821710000	861060000
cds.evm.model.ctg7.49-1	Olfactomedin-4	5	5	5	12.5	63.552																1846800000	1301600000	1783500000
cds.evm.model.ctg46.492-1	Olfactomedin-like protein 1	17	17	17	56.2	46.171	332310000	240030000	399670000							145280000	277910000	257950000	3610000000	3033800000	4139900000	2137400000	1820800000	1804800000	6583900000	8147300000	5772800000
cds.evm.model.ctg118.6-1	Olfactomedin-like protein 2B	15	15	15	21.2	84.438	570200000	594730000	656570000	711860000	477340000	479060000	683050000	795520000	529720000	599170000	298740000	437500000	463510000	454800000	500560000
cds.evm.model.ctg78.71-1	Olfactomedin-like protein 3	15	15	15	44.6	45.87	2234900000	2432000000	2318300000	1749000000	1853400000	2190100000	2073000000	2056900000	2320400000	2429800000	2717400000	2044800000	7912900000	8095600000	6949300000	1740400000	1801700000	2074700000	3093900000	2594700000	2389800000
cds.evm.model.ctg46.177-1	Oligoribonuclease, mitochondrial	8	8	8	46.2	24.279			222700000				214880000					228730000
cds.evm.model.ctg53.30-1	Ornithine aminotransferase, mitochondrial	22	22	22	58.8	60.063	3982600000	3961500000	4606200000	6186100000	5815400000	5982300000	6640700000	5975400000	5171200000	3954100000	3577900000	2704200000	381820000	283740000	243760000	242540000	195470000	152240000	350980000	824350000	125230000
cds.evm.model.ctg11.195-1	Osteoclast-stimulating factor 1	8	8	8	50	23.741	873730000	589700000	709130000	585470000	472680000	704200000	788430000	627530000	772040000	581800000	691080000	756490000	600590000	540960000	708680000		317250000	347140000	326240000		462580000
cds.evm.model.ctg64.50-1	Osteomodulin	6	6	6	14.6	52.581	1167600000	754680000	1046100000	1242200000	1008200000	1336100000	780580000	1132000000	1180200000	2027300000	1366400000	2045700000	5019500000	4319500000	4097900000	2527600000	1770400000	2307500000	220480000	542780000	233710000
cds.evm.model.ctg9.192-1	Osteopontin	11	11	11	36.2	38.343										518330000	571430000	1060400000	1059200000	1472100000	1800600000
cds.evm.model.ctg166.24-1	Oxysterol-binding protein 1	11	11	11	19.1	89.391	195430000		104410000	208000000		88972000	120110000	190630000		157890000
cds.evm.model.ctg15.728-1	Paired mesoderm homeobox protein 1	3	3	3	15.5	27.296	157000000	131610000	138660000	158580000	130090000	128370000		168250000	180280000	173540000	98057000
cds.evm.model.ctg189.12-1	Palladin	24	23	24	46.8	75.333	2096000000	1650500000	1877800000	2055200000	2181700000	2452100000	1989000000	2334500000	1974200000	1050800000	1021300000	1365100000	138580000	158450000		328040000	273870000	305450000
cds.evm.model.ctg142.81-1	Palmitoyl-protein thioesterase 1	8	8	8	38.6	34.188	228320000	230460000	284070000	197600000	190920000	281880000	270530000	305600000	252470000	381510000	354980000	410050000	162710000	178940000		426020000	390890000	527850000	240470000	337820000	423380000
cds.evm.model.ctg32.17-1	Pancreatic alpha-amylase	11	11	11	20.8	110.89										230590000		140290000			185680000
cds.evm.model.ctg113.8-1	Pannexin-3	13	13	13	41.3	44.676	1482700000	1687800000	1559900000	2594200000	2809500000	2554000000	2314700000	2452800000	2821300000	2342900000	2057300000	1807500000
cds.evm.model.ctg7.372-1	Paraspeckle component 1	13	13	13	26	67.033	122060000									121580000
cds.evm.model.ctg54.365-1	Patatin-like phospholipase domain-containing protein 2	4	4	4	3.6	138.16																		139080000		176590000
cds.evm.model.ctg11.36-1	PC4 and SFRS1-interacting protein	11	10	10	23.2	60.267																			282040000	232040000	383190000
cds.evm.model.ctg174.3-1	PDZ and LIM domain protein 1	20	20	20	80.2	35.95	2684200000	2899600000	2552700000	3407100000	3602100000	3569900000	3697300000	3669000000	3187600000	2626800000	2445000000	3016800000	312150000	253340000	628270000	2782100000	2644500000	2694400000
cds.evm.model.ctg60.389-1	PDZ and LIM domain protein 4	15	15	15	73.9	35.374	341310000	467780000	537330000	637490000	544780000	752480000	390660000	573720000	483790000	431360000	314740000	481230000
cds.evm.model.ctg9.223-1	PDZ and LIM domain protein 5	12	12	12	24.8	66.169	886790000	721300000	702880000	849300000	1075500000	760510000	743160000	757540000	810220000	559960000	691500000	417150000				432390000	525530000	280830000			236070000
cds.evm.model.ctg61.95-1	PDZ and LIM domain protein 7	12	12	12	36.7	49.996	185290000	206640000	148170000	225010000	244220000	157220000	120610000	173970000	210440000	202110000		257390000
cds.evm.model.ctg55.243-1	Peflin	5	5	5	16	29.09	146100000	139610000	118430000		145770000		137880000
cds.evm.model.ctg121.62-1	Peptidoglycan recognition protein 1	6	6	6	39.8	21.113										244780000	538410000					38629000000	19528000000	43685000000	349180000	877230000
cds.evm.model.ctg14.341-1	Peptidyl-prolyl cis-trans isomerase A	7	4	7	27.6	21.566	7563600000	9405900000	8481600000	8447600000	8140200000	9796800000	7508300000	6769100000	8738700000	12737000000	13193000000	8211000000	7306300000	8701100000	8071000000	9001000000	8220400000	6915800000	3613500000	4258700000	5600400000
cds.evm.model.ctg68.174-1	Peptidyl-prolyl cis-trans isomerase A	7	3	4	26.7	19.208	7132000000	7289800000	5439100000	7634100000	8020800000	6526300000	8283600000	6226600000	8033800000	7526500000	9698000000	8320600000	6487000000	8577600000	7381400000	6753600000	7836200000	8112700000	4597400000	5127600000	5290400000
cds.evm.model.ctg79.189-1	Peptidyl-prolyl cis-trans isomerase B	14	12	14	57.2	22.757	22451000000	19670000000	20337000000	22083000000	18538000000	18050000000	21769000000	18616000000	20710000000	17532000000	12544000000	18419000000	18897000000	16438000000	18517000000	7333200000	6996500000	7336800000	9025700000	9437900000	7722300000
cds.evm.model.ctg61.17-1	Peptidyl-prolyl cis-trans isomerase C	6	4	4	36	18.475	325240000	418640000	468670000		446230000	431300000	401580000	464640000	442110000	353680000		533350000				174760000		219080000
cds.evm.model.ctg47.255-1	Peptidyl-prolyl cis-trans isomerase D	16	16	16	26.7	65.89	1266000000	1134200000	1102300000	1071100000	878680000	478060000	1039800000	791090000	1119600000	1118100000	1375100000	873870000	1120100000		879830000
cds.evm.model.ctg197.26-1	Peptidyl-prolyl cis-trans isomerase FKBP10	20	19	20	52.3	57.899	10701000000	11858000000	10344000000	13660000000	12555000000	9755300000	9631300000	10545000000	9889700000	11289000000	13710000000	10721000000	13179000000	15053000000	12220000000	1427900000	1616000000	1586900000		437690000	343570000
cds.evm.model.ctg14.233-1	Peptidyl-prolyl cis-trans isomerase FKBP14	6	6	6	35.5	24.126	123580000	138110000	123880000	124850000	132480000	141040000			120620000	193410000			121650000
cds.evm.model.ctg115.140-1	Peptidyl-prolyl cis-trans isomerase FKBP1A	6	6	6	71.3	11.909	801000000	1318300000	850530000	1311900000	1367500000	1215800000	1227200000	1046400000	1264700000	1983900000	1120500000	1513000000	1047000000	1004500000	1017300000	1943400000	2220800000	2466200000	1772000000	1467700000	1753100000
cds.evm.model.ctg54.101-1	Peptidyl-prolyl cis-trans isomerase FKBP2	4	4	4	37.9	15.374									411490000			398930000	315750000	303070000
cds.evm.model.ctg25.368-1	Peptidyl-prolyl cis-trans isomerase FKBP3	10	10	10	49.6	25.191	957190000	1476200000	1476300000	1744500000	2042700000	1454700000	1934200000	1973000000	2108400000	1815300000	1029600000	2237700000	1306800000	1285600000	1441500000	589450000	755710000	708730000	1042500000	1264300000	982870000
cds.evm.model.ctg52.291-1	Peptidyl-prolyl cis-trans isomerase FKBP4	22	22	22	26.5	112.56	603950000	478620000	723170000	419530000	443920000	418950000	744980000	541510000	591030000	625260000	488990000	485090000	662440000	523360000	456630000				301350000		445550000
cds.evm.model.ctg68.220-1	Peptidyl-prolyl cis-trans isomerase FKBP5	7	7	7	16	51.071							96810000												138680000	180730000
cds.evm.model.ctg2.86-1	Peptidyl-prolyl cis-trans isomerase FKBP7	12	12	12	43.9	28.983	4062600000	4485800000	3951800000	3899000000	3955100000	3683300000	3274800000	2925200000	3676200000	3748700000	3460500000	3529500000	3298000000	3290200000	3353700000	400830000	497390000	351220000	366920000	373600000	206060000
cds.evm.model.ctg14.199-1	Peptidyl-prolyl cis-trans isomerase FKBP9	19	18	18	38	63.444	4407500000	4980900000	4974800000	4217000000	3838200000	4889700000	4011100000	3885000000	4375000000	3802300000	5102600000	4246800000	4386300000	4494600000	5023500000	1805900000	1379100000	1488500000	1359400000	745330000	1779000000
cds.evm.model.ctg60.122-1	Peptidyl-prolyl cis-trans isomerase NIMA-interacting 1	6	6	6	39.2	23.512	195660000	201040000	243550000	218710000	133660000	219510000	252530000	257100000	258560000	329590000	222250000	273710000	265180000	224420000	180150000	263140000
cds.evm.model.ctg68.199-1	Peptidyl-prolyl cis-trans isomerase-like 1	5	5	5	35.5	18.237					159040000		196270000	197630000	146570000	191050000		192310000
cds.evm.model.ctg123.49-1	Perilipin-1	16	16	16	42.4	55.236																			1528600000	1926300000	1393200000
cds.evm.model.ctg11.7-1	Perilipin-2	17	17	17	40.7	63.123		175780000								841310000	644860000	717580000	2171800000	2193900000	2469400000	173920000	390370000
cds.evm.model.ctg60.292-1	Perilipin-3	15	15	15	53.5	47.424	285430000		258880000	390380000	246170000	249940000	289540000	331520000	249780000	510040000	428190000	538660000	641730000	523400000	513270000		209240000
cds.evm.model.ctg60.302-1	Perilipin-4	13	9	11	59.3	48.834	466250000	385910000	280410000	169560000			293720000	328390000	273390000	854700000	476090000	898300000	2749900000	2317800000	1745800000	786990000	794000000	827040000	661030000	548970000	473010000
cds.evm.model.ctg60.305-1	Perilipin-4	16	14	16	43.3	56.059												567420000	2806600000	1710100000	2215500000	424030000	366940000	773220000
cds.evm.model.ctg7.216-1	Periostin	46	12	46	69.1	87.189	76860000000	81150000000	81105000000	62199000000	62849000000	57264000000	66368000000	63079000000	67285000000	38040000000	36717000000	34617000000	51664000000	54825000000	53917000000	13534000000	13370000000	12270000000	12925000000	12517000000	16610000000
cds.evm.model.ctg111.34-1	Peripheral plasma membrane protein CASK	13	13	13	16.1	104.49	101270000					113850000	143640000	130560000	92086000				118440000
cds.evm.model.ctg56.51-1	Periplakin	51	51	51	32.7	208.46													323470000		314440000	850700000	594180000	1182300000
cds.evm.model.ctg134.28-1	Peroxiredoxin-1	13	11	13	62.8	22.209	12884000000	13878000000	14266000000	17576000000	15955000000	15289000000	15235000000	14115000000	17031000000	14739000000	11310000000	11880000000	16100000000	16632000000	17405000000	9654500000	9694200000	10789000000	10152000000	9436900000	8832200000
cds.evm.model.ctg60.56-1	Peroxiredoxin-2	14	14	14	73.7	21.786	8215700000	6416500000	7753400000	6189200000	6085600000	7128200000	6200300000	6807800000	7769100000	7376800000	10566000000	8141100000	11356000000	11029000000	11719000000	10831000000	10474000000	9331900000	6011900000	6984100000	8166400000
cds.evm.model.ctg157.10-1	Peroxiredoxin-4	11	9	9	56.4	29.145	3534500000	2911000000	2904000000	3333400000	4015500000	2853400000	4036500000	3654300000	4705700000	2983000000	2949100000	4079400000	3156300000	3411200000	3532800000	1292800000	1266100000	1775600000	3735900000	5841800000	4666400000
cds.evm.model.ctg54.109-1	Peroxiredoxin-5, mitochondrial	8	8	8	46.1	23.332	911210000	819330000	1063500000	787210000	671020000	727670000	1037100000	807510000	761210000	958980000	615500000	963700000	1336400000	1758700000	1680500000	1250800000	1227500000	1036300000	1669200000	1683800000	1746200000
cds.evm.model.ctg15.360-1	Peroxiredoxin-6	16	16	16	82.1	25.081	1639400000	1555000000	1664400000	1399100000	1668300000	1425700000	1302100000	1376600000	1560800000	1941000000	1478900000	1493300000	2547900000	2604600000	2495800000	3172200000	3020900000	2952400000	5836900000	6205000000	6558500000
cds.evm.model.ctg133.75-1	Peroxisomal biogenesis factor 19	8	8	8	43.3	33.299													244240000	202290000	189790000
cds.evm.model.ctg61.45-1	Peroxisomal multifunctional enzyme type 2	22	22	22	44.7	79.391	223150000	216530000		227860000	261320000		201260000			179710000	226500000	346040000	673120000	613750000	496120000	473850000	390380000	324590000	239270000	329910000	411690000
cds.evm.model.ctg258.3-1	Persulfide dioxygenase ETHE1, mitochondrial	8	8	8	39	32.715	422930000	513130000	403570000	312710000	409470000		452240000	504330000	365940000	298390000	683310000	531650000		451880000	450120000	423950000	389180000	452700000
cds.evm.model.ctg60.47-1	Phenylalanine--tRNA ligase alpha subunit	16	16	16	38.6	60.976	511010000	537370000	602830000	681250000	602890000	763040000	762550000	874880000	715140000	738060000	614180000	720370000	213040000			449520000	540650000	544830000	267480000		361810000
cds.evm.model.ctg10.146-1	Phenylalanine--tRNA ligase beta subunit	21	21	21	41.1	66.287	405160000	462750000	382330000	406420000	397650000	278300000	481650000	414830000	574550000	391180000	534260000	380790000				190480000		249940000	244070000	224820000
cds.evm.model.ctg38.37-1	Phosphate carrier protein, mitochondrial	11	5	8	35.2	39.986	811880000	830840000	798630000	892350000	820750000	905350000	751470000	926900000	868760000	915930000		956310000	740440000	717300000	637530000	637810000	456670000	439220000			378870000
cds.evm.model.ctg69.148-1	Phosphatidylethanolamine-binding protein 1	13	13	13	79.7	20.955	5940400000	5740000000	5975000000	6767800000	6596300000	6359700000	7016700000	5736000000	6346900000	7664900000	7701800000	7006100000	7186800000	7666800000	6940400000	7090600000	5407400000	6361900000	19128000000	16197000000	15967000000
cds.evm.model.ctg84.531-1	Phosphatidylinositol transfer protein alpha isoform	11	10	10	40.7	31.789	176760000	174720000			201260000	225160000	151840000	162300000	207710000	168400000											261400000
cds.evm.model.ctg69.313-1	Phosphatidylinositol transfer protein beta isoform	11	10	11	37	41.104	264540000	258560000	196370000	277640000	213780000	178410000	160580000	198150000		213640000	200980000
cds.evm.model.ctg59.37-1	Phosphatidylinositol-binding clathrin assembly protein	17	15	17	33.7	70.712	440110000	390390000	425460000	358820000	455600000	421420000		480290000	495770000	581800000		463270000	470830000	355740000	304120000	514700000	414190000	534450000	317510000	314600000	243460000
cds.evm.model.ctg243.8-1	Phosphatidylinositol-binding clathrin assembly protein	7	7	7	9.4	80.338	185430000	268240000	196510000	242060000	195610000	143640000	187330000		263740000		150550000		178150000
cds.evm.model.ctg145.11-1	Phosphatidylinositol-glycan-specific phospholipase D	17	17	17	27.2	92.245																	204090000	202760000
cds.evm.model.ctg94.7-1	Phosphoacetylglucosamine mutase	20	20	20	46.3	60.453	1291200000	1010600000	990940000	1043500000	1335200000	1302900000	772630000	827060000	625050000	859300000	807530000	712950000	644290000	599040000	658900000	544840000	489740000		862690000	592270000	625550000
cds.evm.model.ctg85.79-1	Phosphoenolpyruvate carboxykinase [GTP], mitochondrial	22	22	22	39.8	70.57		202200000								152640000		229770000		248420000					601950000	739500000	229370000
cds.evm.model.ctg84.147-1	Phosphoethanolamine/phosphocholine phosphatase	12	12	12	60.2	27.94	528490000	451260000	282400000	1084300000	806660000	854080000	698590000	869870000	994830000	775040000	1115400000	568420000
cds.evm.model.ctg36.180-1	Phosphoglucomutase-1	27	27	27	68.3	61.576	852290000	840500000	834300000	725240000	786860000	845610000	1120300000	876450000	1003400000	1161100000	1148800000	1330400000	707910000	756810000	763410000	1173800000	991770000	1295400000	2055100000	1839900000	1857000000
cds.evm.model.ctg9.88-1	Phosphoglucomutase-2	21	21	21	45.3	67.462	448650000	644980000	455360000	674740000	600180000	487170000	586900000	655490000	527000000	293470000	552220000	578490000	297180000		343870000	947910000	1204700000	1185300000	702680000	706190000
cds.evm.model.ctg11.150-1	Phosphoglucomutase-like protein 5	18	18	18	45.3	63.175																130470000	215610000	267730000
cds.evm.model.ctg132.31-1	Phosphoglycerate kinase 1	28	4	28	69.2	45.849	9150700000	8214100000	9047600000	9822800000	10415000000	10889000000	10135000000	11129000000	10821000000	13070000000	13900000000	12506000000	6524200000	7051300000	6302000000	10970000000	10930000000	10293000000	14717000000	14471000000	14843000000
cds.evm.model.ctg59.166-1	Phosphoglycerate kinase 1	22	2	2	72.2	37.041		454030000	816860000	674930000	816410000	618960000		418270000		599780000	565900000								425580000	328280000	666870000
cds.evm.model.ctg83.11-1	Phosphoglycerate mutase 1	15	12	15	73.6	28.822	5707300000	6301100000	5064900000	3542600000	3617500000	3192000000	4097500000	4546200000	4751000000	4326900000	3125000000	4759800000	2369400000	2543300000	2436900000	2381700000	2942200000	2340300000	8681200000	8377300000	6420200000
cds.evm.model.ctg135.35-1	Phosphoglycolate phosphatase	9	9	9	35.9	38.368	170660000	119630000		189250000	150930000	192510000	221090000	197490000	230670000			152400000
cds.evm.model.ctg16.26-1	Phospholipase A-2-activating protein	15	12	15	21.6	97.268	1246100000	1048200000	1050100000	1338100000	1422700000	1612900000	1234800000	1188400000	1382700000	960560000	1613900000	1338000000	340000000	350690000	355850000	456170000	337180000	440600000	523650000	385820000	345780000
cds.evm.model.ctg50.46-1	Phospholipase B-like 1	14	14	14	32.8	62.61																1469500000	1022000000	1689100000
cds.evm.model.ctg164.148-1	Phospholipase D3	6	6	6	12.4	54.676				259660000			168750000	216440000	207860000	175220000						414060000
cds.evm.model.ctg147.26-1	Phospholipid transfer protein	13	13	13	37.3	55.124													746300000	650890000	605160000
cds.evm.model.ctg56.84-1	Phosphomannomutase 2	15	15	15	59.8	28.058	196000000	233130000	240480000	308220000	281880000	245590000	347500000	329570000	218610000		320600000	263990000	204750000	269050000					251620000	163770000
cds.evm.model.ctg11.214-1	Phosphoserine aminotransferase	11	11	11	31.6	40.487										288470000	223080000		333020000	237800000
cds.evm.model.ctg31.131-1	Phosphoserine phosphatase	8	8	8	33.6	32.538													505360000	387580000	578690000
cds.evm.model.ctg84.521-1	Pigment epithelium-derived factor	20	20	20	60.5	47.712	20505000000	20972000000	22151000000	20823000000	20023000000	22884000000	15644000000	13139000000	14953000000	16087000000	16625000000	17088000000	27611000000	28164000000	26247000000	12654000000	12682000000	13542000000	11561000000	10901000000	11676000000
cds.evm.model.ctg15.36-1	Plakophilin-1	40	40	40	29	193.96				428020000	861610000	901450000	256520000			1779600000	326090000	1432200000	2013900000	2157800000	2077200000	5566600000	6812600000	6491700000
cds.evm.model.ctg54.390-1	Plakophilin-3	27	27	27	43.1	86.517																912940000	809900000	776400000
cds.evm.model.ctg109.75-1	Plasma membrane calcium-transporting ATPase 4	21	10	21	20.6	139.25	277210000	203790000	336750000	304920000	200890000	204080000	176830000	208870000	259330000	238390000			491810000	515250000	473290000	340200000	315090000	411080000	195050000
cds.evm.model.ctg25.281-1	Plasma serine protease inhibitor	13	13	13	39.1	45.331	878490000	611580000	885020000	254320000	730500000	594010000	526410000	267860000	393840000	571490000	616370000	568690000	838650000	517510000	722890000	704680000	529100000	607880000	1018900000	970930000	1069600000
cds.evm.model.ctg22.72-1	Plasminogen	43	31	43	58.9	96.035	4364500000	5122200000	4816400000	6072100000	6287700000	5911900000	9857000000	10498000000	10681000000	8080900000	6913600000	7683700000	2682100000	3157800000	2799200000	5317100000	5885700000	6084700000	1871000000	2353800000	1375400000
cds.evm.model.ctg36.149-1	Plasminogen activator inhibitor 1 RNA-binding protein	23	23	23	58.2	44.808	3767500000	3955900000	4381400000	4095400000	3831500000	4859300000	5294500000	5619700000	6018000000	5340100000	5160800000	5270700000	2741100000	2346800000	3473200000	2333500000	3288300000	2901900000	1489700000	1964700000	2097500000
cds.evm.model.ctg44.16-1	Plastin-1	24	23	23	49.7	70.446		175300000		460980000	416350000	355280000	179230000	97629000	186180000	569600000	590820000	300770000		123280000
cds.evm.model.ctg7.114-1	Plastin-2	36	27	27	73.8	70.179	545340000	587120000	605420000	119330000	152770000	154190000	122990000	163990000	425830000	944510000	1176300000	1302400000	2898200000	2993800000	3258700000	5323400000	5184000000	6338300000
cds.evm.model.ctg192.5-1	Plastin-3	40	30	40	67.4	70.955	5465700000	5598500000	6074600000	4974200000	4637800000	5401800000	5387300000	5057200000	5022200000	6337000000	6617700000	6597900000	7556900000	8187800000	8400800000	6332900000	5785800000	6755700000	5355400000	5902700000	5424500000
cds.evm.model.ctg51.319-1	Platelet endothelial cell adhesion molecule	17	17	17	24.2	86.05													370910000	271230000	190560000
cds.evm.model.ctg14.40-1	Platelet glycoprotein 4	7	7	7	24.2	52.808																			629960000	775730000	521630000
cds.evm.model.ctg84.509-1	Platelet-activating factor acetylhydrolase IB subunit alpha	11	11	11	30.5	46.67	233350000	318990000	224060000	310270000	313000000	209670000	163020000	183980000				204730000		186950000	250970000	276150000
cds.evm.model.ctg46.229-1	Platelet-activating factor acetylhydrolase IB subunit beta	9	9	9	65.5	25.569	287480000	296770000	316050000		294870000	347280000	228580000	236560000	339810000	372720000	574180000	404160000	452580000	463810000	391180000	224110000	281340000		343180000	320450000	470060000
cds.evm.model.ctg218.20-1	Platelet-activating factor acetylhydrolase IB subunit gamma	11	11	11	62.7	30.299	889830000	708360000	855190000	682950000	652640000	890300000	831440000	914160000	890320000	837600000	722780000	748710000	1031000000	1037800000	1027200000	650800000	694870000	729930000	1546100000	1479500000	1238200000
cds.evm.model.ctg64.60-1	Platelet-derived growth factor receptor beta	16	15	16	18.4	117.4						351780000							704470000	1051500000	945900000	786430000	687410000	597200000
cds.evm.model.ctg46.263-1	Pleckstrin homology-like domain family B member 1	32	32	32	18.1	212.13	2569200000	2428800000	2561000000	2786400000	2786100000	2689200000	2213900000	2271100000	2935400000	2607700000	2816800000	2200900000	1988400000	1901800000	1815100000	794270000	1027700000	1043800000	569080000	474940000	289700000
cds.evm.model.ctg198.44-1	Plectin	240	235	240	62.3	473.61	30166000000	32362000000	33730000000	33267000000	32195000000	28329000000	23861000000	21641000000	23168000000	20724000000	19296000000	21110000000	4662800000	7040700000	5404700000	32354000000	28589000000	31605000000	8271800000	10568000000	10269000000
cds.evm.model.ctg90.66-1	Pleiotrophin	5	5	5	23.4	28.028	1408500000	747160000	735400000	816420000	981770000	1011300000	1431300000	1446400000	1242200000	750780000	1042000000	897200000							3282900000	2206100000	4556200000
cds.evm.model.ctg84.71-1	Plexin domain-containing protein 1	6	6	6	16.4	55.238		178660000					182840000
cds.evm.model.ctg62.131-1	Plexin domain-containing protein 2	8	8	8	15.5	59.23													222230000	227200000	183590000
cds.evm.model.ctg52.20-1	Plexin-B2	24	24	24	15.2	223.63												250690000	325350000	410840000	367870000		327340000
cds.evm.model.ctg73.65-1	Podocan	16	16	16	28.6	67.4													505760000	608150000	746680000	745590000	804160000	1011000000	669880000	681630000	735980000
cds.evm.model.ctg15.812-1	Poly [ADP-ribose] polymerase 1	36	36	36	45.4	121.63	1066700000	1704100000	1113300000	1510500000	1662600000	1436600000	1460100000	1889100000	1550300000	1279700000	1793400000	1298200000	171980000	310530000	373610000	483180000		478990000	168590000	369710000	227160000
cds.evm.model.ctg24.210-1	Poly(rC)-binding protein 1	16	11	11	70	39.694	3106400000	2950400000	2941800000	3687600000	2726600000	3143700000	4114900000	2909100000	3932500000	3184000000	3166200000	4177100000	2191300000	2256200000	2321900000	2207300000	2412500000	2795700000	1065800000	1095700000	800740000
cds.evm.model.ctg13.34-1	Poly(rC)-binding protein 2	17	12	17	46	48.692	3405600000	3712100000	3766000000	3654500000	3542500000	3345800000	4112300000	4263300000	3938700000	2782300000	2889300000	4145200000	2249100000	2111200000	1934000000	2193400000	2080800000	2345600000	1439900000	1183800000	1118200000
cds.evm.model.ctg198.47-1	Poly(U)-binding-splicing factor PUF60	12	12	12	30.8	59.957	208390000	192590000	245660000	170510000	184460000	209190000	300880000	218250000	242970000	165390000		177540000
cds.evm.model.ctg19.118-1	Polyadenylate-binding protein 1	27	16	27	41.2	81.863	2033400000	2161600000	1715200000	2240700000	3188600000	3368600000	3391400000	3309300000	3456900000	1720700000	2470600000	3131200000	225010000	500600000	387540000	1585600000	1646600000	1011600000	410800000	233310000	131770000
cds.evm.model.ctg142.87-1	Polyadenylate-binding protein 4	20	2	12	26.8	88.133	333510000	316650000	310780000	298860000		445550000	322840000	424040000	361700000			427590000
cds.evm.model.ctg197.43-1	Polymerase I and transcript release factor	12	12	12	32.1	43.478	1913400000	1926900000	1869100000	1370100000	913750000	1208500000	1125700000	1022100000	970360000	1130900000	1191800000	1108400000	2664600000	3076400000	2674900000	1407700000	1699300000	1793500000	5988200000	8460800000	5578900000
cds.evm.model.ctg18.138-1	Polypeptide N-acetylgalactosaminyltransferase 1	11	11	11	25.6	64.191		179720000	215930000	149300000		206720000		169710000	162350000
cds.evm.model.ctg173.4-1	Polypeptide N-acetylgalactosaminyltransferase 2	13	13	13	27.4	63.854			108830000			159030000						168920000
cds.evm.model.ctg64.365-1	Polypyrimidine tract-binding protein 1	19	16	19	55.6	61.89	2848400000	3150600000	2843500000	3931900000	3737900000	3417300000	3479300000	3731200000	3694100000	4366800000	3904000000	4206000000	1943500000	1738800000	1750500000	3642200000	3596800000	3779000000	1971300000	1984400000	1707900000
cds.evm.model.ctg27.333-1	PRA1 family protein 3	6	6	6	31.9	21.513	400230000	368240000	376950000	175730000	199910000	171170000	354720000	372600000	373190000	304480000	253310000	257310000	463320000	430630000	414470000	292090000		294220000	542220000	481100000	590210000
cds.evm.model.ctg133.100-1	Prefoldin subunit 2	5	5	5	36.4	16.648	339810000	264930000	282380000	235010000	261280000	323200000	227490000	229120000	269860000	278530000	332660000	461980000	300800000	382140000	337930000	218580000	218250000	268620000	268950000	210980000
cds.evm.model.ctg182.26-1	Pre-mRNA-processing factor 19	14	14	14	45.8	55.194	624970000	625980000	603620000	654590000	710540000	577950000	591660000	435420000	575510000	589100000	382860000	496900000	293010000	219240000		477760000	511420000	503710000	467130000
cds.evm.model.ctg2.301-1	Pre-mRNA-processing factor 40 homolog A	5	5	5	7.1	99.71			157110000		133870000
cds.evm.model.ctg84.527-1	Pre-mRNA-processing-splicing factor 8	49	49	49	26.9	273.6	373460000	346230000	381700000	549220000	564670000	532660000	535790000	532250000	472300000	276360000	414110000	403030000
cds.evm.model.ctg24.215-1	Prenylcysteine oxidase	13	13	13	34.4	57.008	473850000	516240000	467710000	414080000	492510000	629500000	484370000	492580000	568220000	513180000	558010000	540960000	543880000		548790000	565560000	902770000	836550000	478940000	385730000	520730000
cds.evm.model.ctg260.2-1	Primary amine oxidase, liver isozyme	26	15	26	48	92.293	4486300000	3392500000	3705200000	5012600000	5380900000	4479900000	9793000000	9943000000	10309000000	10664000000	11188000000	11193000000	8278400000	7395800000	7692600000	5728000000	5942400000	6475300000	1153600000	2169400000	3319200000
cds.evm.model.ctg260.3-1	Primary amine oxidase, liver isozyme	22	7	11	37.8	90.852													353110000	532210000	681750000	1420800000	1528800000	1418300000
cds.evm.model.ctg52.219-1	Probable ATP-dependent RNA helicase DDX17	32	24	32	36	116.9	2346000000	2541600000	2496400000	2779600000	2985400000	2440900000	3060200000	2882300000	3309500000	2572300000	2283200000	2779800000	896800000	1006000000	1012500000	1829200000	1928000000	1946300000	935430000	1425100000	910720000
cds.evm.model.ctg71.145-1	Probable ATP-dependent RNA helicase DDX31	21	21	21	33.6	79.132	1256800000	1082200000	1265900000	1161100000	950830000	1132600000	1059800000	1110200000	1329100000	935330000	958820000	1028000000	410380000	612970000	522280000	1038300000	998570000	1007800000	1328600000	1063300000	947860000
cds.evm.model.ctg51.316-1	Probable ATP-dependent RNA helicase DDX5	26	18	18	45.4	69.147	1301800000	1376100000	1078000000	1244200000	1369700000	1257700000	1771100000	1690300000	1611300000	1134900000	1223600000	1125300000	302800000	350180000	279020000	975460000	886880000	936470000
cds.evm.model.ctg46.266-1	Probable ATP-dependent RNA helicase DDX6	14	14	14	40.2	54.372		310810000	272320000	420030000	348490000	287870000	231000000	278190000	247530000	242210000	320550000	272600000	208140000			285360000	268710000			205130000
cds.evm.model.ctg120.27-1	Probable carboxypeptidase X1	19	19	19	35.6	81.717	813120000	507320000	1037800000	301010000	219730000	191230000	394230000	380180000	361160000	429960000	617440000	558590000	2047000000	1877600000	2779600000				221880000	132660000
cds.evm.model.ctg71.212-1	Probable inactive glycosyltransferase 25 family member 3	10	9	9	18.8	80.064					147070000	257010000		139000000		106230000
cds.evm.model.ctg168.25-1	Pro-cathepsin H	8	8	8	27.5	37.369				314710000				271600000			586650000	654330000	687850000	525220000	582270000	2946000000	2910500000	3506500000	511370000	471660000	324850000
cds.evm.model.ctg239.14-1	Procollagen C-endopeptidase enhancer 1	23	23	23	75.6	48.1	12503000000	11593000000	10890000000	10916000000	11633000000	10146000000	8088300000	8089400000	9041900000	12380000000	9564500000	11541000000	13521000000	15101000000	14575000000	3582000000	4470400000	4859200000	8279500000	7420100000	8220400000
cds.evm.model.ctg44.14-1	Procollagen C-endopeptidase enhancer 2	7	7	7	18.3	45.509																			225860000	284720000
cds.evm.model.ctg244.7-1	Procollagen galactosyltransferase 1	23	22	23	39.2	71.514	993760000	1299300000	1139600000	1677600000	2490900000	2027200000	1255200000	1390000000	1361000000	1081600000	960350000	1329200000		143640000	141070000	190390000		183110000
cds.evm.model.ctg15.697-1	Procollagen-lysine,2-oxoglutarate 5-dioxygenase 1	26	26	26	45.7	82.311	3224500000	2001700000	2478400000	3905500000	2990300000	3569600000	3794000000	3537700000	4115700000	1562000000	2313000000	2063600000	855560000	792300000	852720000	108670000	352180000	237240000	257930000	86804000
cds.evm.model.ctg44.3-1	Procollagen-lysine,2-oxoglutarate 5-dioxygenase 2	28	28	28	47.4	82.467	2495900000	2882200000	3266200000	4455700000	4877000000	5239800000	2987100000	3493500000	3054400000	2727600000	2571800000	3337100000								114320000
cds.evm.model.ctg31.13-1	Procollagen-lysine,2-oxoglutarate 5-dioxygenase 3	29	29	29	53.3	85.406	1894500000	1778900000	2117400000	2125800000	2403300000	2105200000	2412700000	1913400000	2147600000	1621400000	662130000	1491800000
cds.evm.model.ctg26.523-1	Profilin-2	2	2	2	20.7	14.958	199930000	195610000	143890000			388000000	241720000	335170000	350300000	271310000
cds.evm.model.ctg27.74-1	Programmed cell death 6-interacting protein	36	36	36	50.3	96.725	344150000	453150000	409320000	628040000	292700000	553520000	635330000	437820000	549380000	473100000	316940000	657220000	309650000	226610000	170720000	773510000	763860000	727570000	575800000	656070000	595200000
cds.evm.model.ctg37.122-1	Programmed cell death protein 4	11	11	11	36.3	50.293				148830000						201400000					200640000				255990000		239510000
cds.evm.model.ctg3.40-1	Programmed cell death protein 5	5	5	5	44.8	14.226	263910000		178840000				168370000		170060000												356400000
cds.evm.model.ctg23.328-1	Programmed cell death protein 6	6	6	6	26.2	27.174	394450000	252750000	362440000	251260000	203240000	225800000	242320000	270170000	293420000	241290000	323380000	276940000	265740000	321920000	286370000	392650000	339540000	544130000	336510000	360730000	328590000
cds.evm.model.ctg84.149-1	Prohibitin	17	17	17	57.1	33.896	534330000	663220000	519360000	386580000	476410000	436480000	854680000	614340000	707120000	511680000	794970000	561830000	594350000	558310000	481070000	442180000	394630000	531690000	467170000	357270000	859230000
cds.evm.model.ctg52.372-1	Prohibitin-2	11	11	11	45.2	29.494	510470000	555180000	471400000	430160000	434700000	478230000	638880000	485550000	514620000	480060000	582700000	431390000	363960000	329830000	349940000	320730000	549680000	514380000		648000000	402090000
cds.evm.model.ctg109.77-1	Prolargin	21	21	21	45.2	57.106	6428200000	5398200000	7075800000	4693600000	5027500000	4616500000	5483700000	4842900000	5246900000	7899900000	6452500000	7193400000	11523000000	11519000000	11480000000	14351000000	15059000000	13916000000	368970000000	359060000000	373710000000
cds.evm.model.ctg49.21-1	Proliferating cell nuclear antigen	11	11	11	49.8	28.748	469680000	333970000	492340000	607300000	571520000	749080000	692810000	692840000	884870000	407760000	351850000	507250000	191090000		268200000	292740000	236320000
cds.evm.model.ctg30.392-1	Proliferation-associated protein 2G4	18	18	18	24.7	96.065	1615000000	1459800000	1380200000	1645000000	1577900000	1574100000	1824100000	1798600000	1399900000	1417300000	1185500000	1282700000	1297100000	976660000	868760000	967470000	1120900000	790070000	760250000	795450000	457400000
cds.evm.model.ctg30.352-1	Prolow-density lipoprotein receptor-related protein 1	116	116	116	31.4	507.13	3508000000	3071400000	3496200000	3011700000	2979500000	3049400000	2679000000	3064600000	2881100000	2660800000	2249200000	2776400000	5400200000	6162900000	5621100000	3501700000	3415100000	3460100000	4485700000	4578800000	3830400000
cds.evm.model.ctg142.44-1	Prolyl 3-hydroxylase 1	27	26	27	49.9	83.082	4100200000	4228300000	3760300000	2829400000	3517400000	3180000000	3369400000	3319200000	3154200000	2913500000	3136200000	3479400000	1536600000	1765800000	1733200000	104920000	177900000
cds.evm.model.ctg52.361-1	Prolyl 3-hydroxylase 3	27	25	27	21.2	187.67	1731700000	1985900000	2224800000	1540100000	1526900000	1611800000	1707800000	1249900000	1626300000	1606600000	1658800000	1344400000	1208000000	1377600000	1297300000	854170000		252580000	921970000	1284900000	424660000
cds.evm.model.ctg57.121-1	Prolyl 4-hydroxylase subunit alpha-1	27	27	27	59.3	58.854	4750200000	5231300000	4765100000	8286000000	8273300000	7315100000	4892500000	5964700000	5489300000	5231100000	6202900000	4852400000	1267800000	505910000	1160900000				1568700000	1643700000	1830400000
cds.evm.model.ctg60.390-1	Prolyl 4-hydroxylase subunit alpha-2	22	22	22	39.6	83.218	2845900000	3788600000	3633700000	3876600000	4364300000	4006100000	3454400000	3348200000	3552400000	2697700000	2686700000	2605500000	591500000	672990000
cds.evm.model.ctg21.156-1	Prolyl endopeptidase	21	21	21	35.6	80.783	2881100000	4085400000	3902500000	6329500000	3922100000	3068600000	2978000000	3086500000	2619100000	4189300000	2723400000	2620800000
cds.evm.model.ctg66.28-1	Propionyl-CoA carboxylase alpha chain, mitochondrial	18	18	18	33.7	80.183													302240000	288930000	336070000		205520000
cds.evm.model.ctg44.77-1	Propionyl-CoA carboxylase beta chain, mitochondrial	7	7	7	19.2	57.182										133490000		137150000	142290000	91943000
cds.evm.model.ctg57.106-1	Prosaposin	14	14	14	32	58.157	1318500000	1164200000	1127500000	1589800000	1680700000	1584000000	900730000	747930000	872520000	1546700000	2031000000	1922400000	1490200000	1556200000	1553800000	5303900000	5111000000	5430400000	1908100000	1670200000	1487100000
cds.evm.model.ctg81.10-1	Prostacyclin synthase	15	15	15	41.5	54.859																			309880000	207000000	503340000
cds.evm.model.ctg78.35-1	Prostaglandin F2 receptor negative regulator	27	27	27	35.4	98.548	693700000	659090000	577180000	258640000	236440000	263190000	169440000	361970000	363900000	381080000	186330000	308440000	1708100000	1185800000	1428100000
cds.evm.model.ctg28.21-1	Prostaglandin reductase 1	8	7	7	20.8	65.301	141190000								137290000	188720000	183550000	225360000	173900000	129810000	192370000		146160000		209980000
cds.evm.model.ctg2.738-1	Prostaglandin reductase 2	7	7	7	17	54.968			219400000							235360000				235810000					456700000	638490000	520880000
cds.evm.model.ctg44.105-1	Prostatic acid phosphatase	5	5	5	13.8	47.643																154950000		212820000
cds.evm.model.ctg115.59-1	Proteasomal ubiquitin receptor ADRM1	5	5	5	11.4	52.247							267820000		273340000	295080000		285670000			338320000
cds.evm.model.ctg85.81-1	Proteasome activator complex subunit 1	15	15	15	59.4	28.649	489950000	434080000	578410000			280090000	228220000	328160000	154140000	254480000	300060000	130560000	1003100000	873100000	1014800000			404350000	470250000	508100000	672280000
cds.evm.model.ctg85.83-1	Proteasome activator complex subunit 2	10	10	10	46	27.392	309120000	381570000	397370000	237280000	228060000	196640000		214420000	145320000			228840000	450070000	407520000	570270000	251100000	206080000	250220000	309850000	276480000	403550000
cds.evm.model.ctg197.59-1	Proteasome activator complex subunit 3	7	7	7	33.5	29.506	182720000		151390000			121870000	204540000					166630000
cds.evm.model.ctg14.362-1	Proteasome subunit alpha type-2	10	10	10	56.8	25.898	519550000	568720000	420940000	505480000	657690000	615070000	670060000	560440000	631750000	773630000	978180000	634230000	384700000		403630000	732310000	723170000	637560000	327450000		459070000
cds.evm.model.ctg17.157-1	Proteasome subunit alpha type-3	12	12	12	38.8	28.419	690120000	667650000	811330000	719440000	765040000	1008400000	981150000	816560000	1000600000	1006700000	569440000	964430000	1021500000	773910000	802040000	518140000	570070000	461780000	425670000	370420000	514270000
cds.evm.model.ctg74.62-1	Proteasome subunit alpha type-4	10	10	10	56.8	30.378	848840000	952700000	1079800000	896020000	887980000	996740000	948120000	1051100000	1122500000	924030000	1209700000	1008700000	1040700000	917710000	966280000	779620000	933510000	883340000	596160000	625360000	703840000
cds.evm.model.ctg32.48-1	Proteasome subunit alpha type-5	10	10	10	52.3	26.411	1138500000	906050000	1000200000	940590000	937050000	1189600000	1422300000	1266300000	1216300000	1158400000	1414400000	1422900000	1701000000	1084800000	1277400000	1188900000	1254600000	920180000	734040000	585740000	693540000
cds.evm.model.ctg64.120-1	Proteasome subunit alpha type-6	13	6	13	53.7	27.457	770470000	1124200000	990890000	863040000	958720000	1301200000	957620000	1034400000	1202800000	1182600000	840490000	1106600000	949800000	840800000	920410000	1228700000	1347800000	1174700000	995880000	912960000	788190000
cds.evm.model.ctg115.64-1	Proteasome subunit alpha type-7	8	6	8	37.2	27.407	703270000	631370000	603800000	607020000	542120000	501540000	802350000	657690000	587770000	592530000	686240000	567880000	596720000	687550000	625390000		395890000	567040000	546120000	502110000	355220000
cds.evm.model.ctg22.152-1	Proteasome subunit beta type-1	9	9	9	50.6	26.358	675260000	780740000	751030000	774700000	733280000	627800000	598300000	764350000	884000000	669970000	502680000	816890000	557940000	431450000	379070000	924550000	720560000	767990000	600940000	485840000
cds.evm.model.ctg119.27-1	Proteasome subunit beta type-2	7	7	7	35.3	22.905	209720000	264910000	183270000			180280000		196270000
cds.evm.model.ctg84.78-1	Proteasome subunit beta type-3	6	6	6	38.5	22.993	354430000	299820000	321890000	283680000	381640000	310150000	254570000	372900000	371320000	319990000	329510000	385280000	215340000	283850000	304270000	335750000	256830000	256290000	178090000	196120000
cds.evm.model.ctg144.58-1	Proteasome subunit beta type-4	7	7	7	40.9	28.989	502830000	566230000	446470000	520970000	555870000	723460000	648340000	544030000	602770000	525410000	455260000	535160000	549370000	459000000	420190000	685170000	710110000	573580000	451750000	429140000
cds.evm.model.ctg85.44-1	Proteasome subunit beta type-5	9	9	9	33.8	28.655	269770000	407210000	498230000	473730000	496240000	625260000	439790000	389830000	374000000	430020000	299630000			317780000
cds.evm.model.ctg84.413-1	Proteasome subunit beta type-6	6	6	6	18.8	49.77	532620000	508210000	581880000	431020000	514690000	468300000	602330000	591280000	374060000	436610000		510750000	716810000	580970000	537700000	810030000	768950000	686380000	411430000	376100000	364030000
cds.evm.model.ctg71.271-1	Proteasome subunit beta type-7	5	5	5	14.8	29.911		297250000						237300000			283700000
cds.evm.model.ctg28.23-1	Proteasome-associated protein ECM29 homolog	19	19	19	12.7	203.89			154710000	160430000	174210000	176590000	182290000	110870000	216240000	184880000		221280000					110020000
cds.evm.model.ctg25.21-1	Protein AHNAK2	16	16	16	33.2	264.04	325620000		898760000		634680000						220890000		2584700000	2340900000	2538000000	4340900000	4453800000	3420300000	1804800000	1918900000	1205600000
cds.evm.model.ctg33.16-1	Protein AMBP	14	14	14	44.3	39.37	1259500000	1133000000	1149000000	1369900000	1600600000	1933200000	1482900000	1658800000	2274000000	2109700000	2278700000	1706800000	2718200000	2463200000	2290600000	1804700000	1755300000	1625200000	2452100000	4328900000	5363600000
cds.evm.model.ctg180.71-1	Protein arginine N-methyltransferase 1	13	13	13	36.7	42.461	716280000	722070000	813720000	789250000	601040000	692500000	889590000	691060000	839090000	512000000	486430000	582650000	331190000	384850000	400970000
cds.evm.model.ctg85.41-1	Protein arginine N-methyltransferase 5	9	9	9	19.8	72.558	77425000	97531000		103230000	108470000	110940000	127920000			116590000
cds.evm.model.ctg30.381-1	Protein canopy homolog 2	8	8	8	48.3	23.461	704460000	808270000	689100000	683550000	614250000	814810000	737620000	684390000	897690000	759270000	817610000	628590000	653320000	532880000	614300000				804990000	988790000	849340000
cds.evm.model.ctg68.110-1	Protein canopy homolog 3	7	7	7	20.3	42.13			128120000									132820000
cds.evm.model.ctg163.3-1	Protein canopy homolog 4	6	6	6	27.1	23.821	268210000		300950000			171890000														352560000
cds.evm.model.ctg2.529-1	Protein CASC4	15	15	15	36	49.259	616840000	670120000	630970000	855180000	750340000	763190000	725220000	769940000	590260000	920630000	703880000	904580000	541880000	782940000	379400000
cds.evm.model.ctg44.94-1	Protein CDV3 homolog	6	2	6	36.6	29.247				153100000		199210000				165640000
cds.evm.model.ctg183.14-1	Protein CREG1	4	4	4	19.9	30.471													157420000			273270000		305630000
cds.evm.model.ctg15.630-1	Protein deglycase DJ-1	13	13	13	61.2	26.132	1365800000	1647000000	1578600000	1474900000	1619800000	1514000000	1499200000	1771400000	1621900000	1823700000	1695500000	2026900000	2151100000	2321700000	2465500000	1878200000	1787100000	1759700000	3974600000	3523100000	4232700000
cds.evm.model.ctg98.155-1	Protein DEK	9	9	9	31.2	35.168	206470000	239100000	229390000	315210000	271300000	283490000	347570000	302870000	309810000	322090000	226210000	260990000							247580000	281600000	365830000
cds.evm.model.ctg51.259-1	Protein disulfide-isomerase	31	31	31	56.3	62.402	33544000000	40205000000	36775000000	31214000000	32055000000	30854000000	33821000000	38081000000	30820000000	26934000000	26050000000	26043000000	29266000000	28516000000	27575000000	7856600000	7980800000	8301900000	9769100000	10952000000	11473000000
cds.evm.model.ctg25.351-1	Protein disulfide-isomerase A3	34	34	34	62.6	54.688	23384000000	25664000000	21640000000	24676000000	23704000000	22061000000	25661000000	25567000000	24679000000	26385000000	23669000000	22673000000	16885000000	15361000000	15560000000	12214000000	12650000000	12800000000	12831000000	11576000000	15632000000
cds.evm.model.ctg82.27-1	Protein disulfide-isomerase A4	38	38	38	57.4	72.778	10487000000	12805000000	9242000000	9493900000	10985000000	10660000000	11046000000	9680000000	10304000000	8188800000	6901000000	8362700000	6881800000	7338700000	8489900000	66018000		239450000	5487800000	5203000000	5036300000
cds.evm.model.ctg26.99-1	Protein disulfide-isomerase A5	25	25	25	59.9	59.776	882860000	668300000	995750000	757860000	776110000	1016200000	602400000	550830000	555190000	751210000	670920000	795200000	415930000	309880000	445960000	208580000	362960000	350210000			136130000
cds.evm.model.ctg24.464-1	Protein disulfide-isomerase A6	13	13	13	45.5	42.841	9619400000	8588500000	9133200000	10130000000	9181800000	10059000000	8981200000	9396100000	9250600000	7879700000	10270000000	8101600000	5213600000	4543300000	5429400000	2592800000	3425300000	3136500000	3780700000	3797800000	4353600000
cds.evm.model.ctg40.15-1	Protein disulfide-isomerase TMX3	6	6	6	14.8	51.394														288610000	219960000
cds.evm.model.ctg15.834-1	Protein enabled homolog	19	19	19	44.9	61.291	698240000	547330000	333500000	345570000	433810000	463950000	560830000	568870000	456740000	544490000	462990000	445450000
cds.evm.model.ctg67.32-1	Protein ERGIC-53	19	19	19	42.3	57.947	3241000000	3361300000	3080600000	3761000000	2982300000	4045900000	3875600000	2872800000	3720000000	2891200000	2903900000	2699100000	1759500000	1628600000	2142900000	375810000	501090000	886950000			144090000
cds.evm.model.ctg64.17-1	Protein FAM114A2	9	9	9	15.3	91.013					93014000		75615000
cds.evm.model.ctg45.52-1	Protein FAM25C	4	4	4	59.6	9.1933													459400000			840410000	430870000	649270000
cds.evm.model.ctg14.414-1	Protein FAM3C	9	9	9	45.4	24.812	544920000	530830000	505180000	522090000	518420000	539610000	630640000	501450000	658990000	661710000	706750000	680730000	462700000		528300000				354480000
cds.evm.model.ctg139.37-1	Protein FAM49B	10	10	10	19.2	74.242	208940000	220580000		157490000			203920000	208730000	203450000			163640000	190150000			208610000		208140000
cds.evm.model.ctg4.250-1	Protein FAM98A	10	8	10	26.4	60.776	426270000	414240000	355170000	476660000	403530000	453400000	334630000	275080000	505730000	424150000	326980000	441110000									110930000
cds.evm.model.ctg65.36-1	Protein Hook homolog 3	16	16	16	19.2	120.57	349460000	228770000	289510000	155910000	170630000	246890000
cds.evm.model.ctg38.125-1	Protein HP-20 homolog	8	8	8	50.3	19.301	3361500000	2697100000	2853800000	3082900000	3192200000	3355100000	4203800000	3812600000	3610400000	4189800000	4695000000	3626400000	2656200000	2493800000	2241100000	1791700000	2269200000	2348800000	1746100000	1059400000	2195700000
cds.evm.model.ctg38.123-1	Protein HP-25 homolog 1	6	6	6	40.6	21.516	732540000	659170000	490620000	755770000	616960000	484370000	409550000	339270000	805600000	551690000	699720000	857020000	490020000	622800000	797570000	432920000	476360000	255710000			473850000
cds.evm.model.ctg38.124-1	Protein HP-25 homolog 2	4	4	4	22.9	21.98	2540800000	1901700000	2466000000	1399900000	1817400000	1412500000	1808300000	1660300000	1539600000	1725300000	2148900000	2851800000	1666400000	2433300000	1927800000	1310700000	1549200000	1517000000	568770000	634790000	729350000
cds.evm.model.ctg1.67-1	Protein KIBRA	33	33	33	23	192.27	1107800000	1068400000	1421600000	1300700000	1173000000	1205500000	1043100000	1149800000	1069700000	871800000	766480000	1054400000	274950000	600490000	335230000	453370000	656640000	760850000			416550000
cds.evm.model.ctg52.141-1	Protein kinase C and casein kinase substrate in neurons protein 2	11	11	11	28	55.86	295090000	186770000	257770000					235980000		242060000		265730000	294330000	449870000	332590000		324550000		669530000	562210000	444570000
cds.evm.model.ctg211.17-1	Protein kinase C delta-binding protein	9	9	9	34.3	36.86	431340000	170770000	518000000	341470000							128250000		226010000	509440000	411910000	976710000	1029900000	785960000	1086100000	1340100000	620420000
cds.evm.model.ctg266.8-1	Protein kinase C gamma type	4	4	4	4.3	134.57		357120000				309250000					228700000									358440000	521620000
cds.evm.model.ctg1.87-1	Protein kish-A	2	2	2	25.4	7.9286	172230000		154850000			178820000	149890000	160830000
cds.evm.model.ctg8.145-1	Protein lin-7 homolog C	8	7	8	47.7	21.834	149610000								141680000
cds.evm.model.ctg57.57-1	Protein LSM14 homolog A	3	3	3	13	30.258						178450000		186510000		167750000		245340000
cds.evm.model.ctg19.91-1	Protein LYRIC	15	15	15	26	82.359	439630000	537810000	375320000	512470000	488640000	604860000	531870000	475030000	518830000	535810000	937180000	586450000
cds.evm.model.ctg41.15-1	Protein NDRG1	10	10	10	45.3	41.698	355490000	320170000	326250000	405990000	494590000	450720000	506630000	473410000	475140000	497050000	331850000	475920000	527680000	392390000	490490000	597910000	644100000	605430000	730080000	883830000	972230000
cds.evm.model.ctg184.25-1	Protein NDRG2	8	8	8	40.7	40.713		384920000								237670000	303410000	213460000	618580000	1232500000	766220000	512050000	384250000	502180000	1287900000	989040000	1004600000
cds.evm.model.ctg15.243-1	Protein Niban	20	20	20	25.8	103.34	129120000	153210000	284030000				153000000					123960000	484220000	455830000	451070000	2315600000	2449400000	2280400000		62715000	284500000
cds.evm.model.ctg31.132-1	Protein NipSnap homolog 2	4	4	4	14.2	35.015																			249520000	238000000
cds.evm.model.ctg28.94-1	Protein NipSnap homolog 3A	5	5	5	25.9	25.883				99968000							101760000								196880000	309220000	140510000
cds.evm.model.ctg9.78-1	Protein NOXP20	23	23	23	54.1	60.545	880650000	963800000	1102500000	859860000	639080000	633470000	958090000	1090500000	782230000	1129600000	570960000	708640000	445740000	797320000	931070000				251970000		295760000
cds.evm.model.ctg13.160-1	Protein phosphatase 1 regulatory subunit 12A	20	19	20	23.7	114.8	458670000	391890000	380960000	288480000	305660000	306830000	432330000	315020000	354660000			287970000	260400000
cds.evm.model.ctg167.22-1	Protein phosphatase 1 regulatory subunit 7	13	13	13	40.4	48.785			198270000			97244000	177080000		225130000				273180000	268590000						183020000
cds.evm.model.ctg207.38-1	Protein phosphatase 1F	8	8	8	37	45.312																318660000		272140000	91400000
cds.evm.model.ctg24.272-1	Protein phosphatase 1G	7	7	7	19.1	52.353						104080000					97537000
cds.evm.model.ctg8.59-1	Protein phosphatase methylesterase 1	7	7	7	15	45.319	121350000	127340000	128340000	172800000	135080000	128450000	128380000	161160000	151670000
cds.evm.model.ctg140.3-1	Protein POF1B	21	21	21	48.9	63.674													395650000		121890000	1702200000	1686300000	1657200000
cds.evm.model.ctg60.412-1	Protein PRRC1	10	10	10	17.9	70.37	873010000	1185100000	880710000	965800000	1103500000	1262200000	1104900000	1101200000	1326800000	1188000000	1318000000	1374600000		570280000	306030000		302770000	340490000
cds.evm.model.ctg55.25-1	Protein RCC2	15	15	15	39.4	55.972	222890000	283860000	289450000	294570000	334100000	358600000	296200000	312210000	294080000	323970000	232520000
cds.evm.model.ctg143.22-1	Protein S100-A1	2	2	2	9.2	25.791																			3285400000	3359000000	3267000000
cds.evm.model.ctg144.43-1	Protein S100-A10	4	4	4	35.1	11.203	2308200000	1973600000	1995200000	1152600000	1269700000	1537100000	1398600000	1462900000	1500000000	942680000	931560000	1824400000	1334100000	1260700000	1275700000	1578400000	1589500000	1460700000	4259800000	5700700000	6053300000
cds.evm.model.ctg144.42-1	Protein S100-A11	5	5	5	71.8	11.349	1483800000	1371700000	1878000000	1449600000	1218000000		1327700000	1248800000	1066200000	1485600000	2141600000	1372000000	1110900000	1285500000	1175800000	2117400000	1697600000			1867500000	2167900000
cds.evm.model.ctg143.5-1	Protein S100-A12	7	7	7	66.3	10.778				240100000						403680000			1923000000	2180500000	1888300000	10347000000	10045000000	10044000000
cds.evm.model.ctg143.21-1	Protein S100-A13	5	5	5	30.3	14.622																			530880000	335140000	321340000
cds.evm.model.ctg143.20-1	Protein S100-A14	7	7	7	84.6	11.434			259750000			349530000				252600000	310110000	607090000	1099400000	816240000	1088000000	1257700000	1099100000	1299900000
cds.evm.model.ctg143.18-1	Protein S100-A2	5	5	5	45.4	10.879	1329100000	1611600000	2014500000	742130000	883800000	960900000	1579100000	1696900000	1563800000	1485100000	301770000	1519100000	4209000000	4403700000	3923600000	6919100000	6753100000	6843200000	2059400000	585120000	3355300000
cds.evm.model.ctg143.16-1	Protein S100-A4	5	5	5	36.6	11.776	4007200000	4433700000	3925400000	1738400000	1759700000	1635700000	1351000000	1542600000	888150000	1406300000	963000000	966800000	2370700000	2076900000	2792200000	3424500000	3419600000	3615200000	4508600000	5160600000	7616300000
cds.evm.model.ctg143.13-1	Protein S100-A7	13	13	13	41.1	22.588		216660000	196740000	2953800000	2615800000	2364100000	1351400000	1020700000	1216600000	5247400000	3872600000	4339300000	18730000000	17780000000	17295000000	100900000000	113640000000	112390000000	688770000	672990000	604840000
cds.evm.model.ctg143.6-1	Protein S100-A8	10	10	10	85.4	10.449				173080000		259070000				672440000	422030000	319480000	6857500000	8231000000	7278400000	35545000000	37236000000	41972000000
cds.evm.model.ctg44.256-1	Protein S100-B	3	3	3	40.2	10.67																			3480400000	3711200000	3900400000
cds.evm.model.ctg70.242-1	Protein SEC13 homolog	10	10	10	23.5	63.098	883350000	897470000	1038000000	893270000	901460000	1067900000	851870000	774400000	583660000	861820000	1002800000	922440000	444740000	816240000	768170000	525390000	311810000		344720000		331850000
cds.evm.model.ctg71.207-1	Protein SET	4	2	4	44	11.84	961100000	958500000	873550000	776560000	887390000	639990000	966870000	1119500000	1293500000	1128300000	930190000	884110000	927300000	1224000000	1644300000
cds.evm.model.ctg12.271-1	Protein TFG	9	9	9	34.9	43.201	548650000	705630000	570290000	481220000	694830000	561300000	619160000	728650000	732850000	729780000	719790000	536620000		725340000	558650000
cds.evm.model.ctg71.106-1	Protein transport protein Sec16A	11	11	11	5	319.12			1006200000			1085900000	1087300000	1447000000	961770000			1204900000
cds.evm.model.ctg25.405-1	Protein transport protein Sec23A	30	25	30	56.6	86.184	3134500000	3471900000	3404100000	4125400000	5733500000	4764100000	4340300000	3270700000	3298800000	4169900000	5007100000	2284900000	607850000	745290000	552780000	1100400000	577890000	340110000	337240000	337530000	493560000
cds.evm.model.ctg64.287-1	Protein transport protein Sec24A	12	10	12	14.7	103.38	124310000				105100000			129420000		123280000
cds.evm.model.ctg57.132-1	Protein transport protein Sec24C	19	19	19	24.2	114.03			134470000	220320000	206610000	388390000	153890000	205510000	161820000	257130000
cds.evm.model.ctg9.386-1	Protein transport protein Sec24D	24	24	24	28.1	118.91	2619600000	2278400000	2820000000	3476500000	3232200000	2980600000	3217100000	2992900000	2535800000	1889400000	1689800000	2443100000	429560000	295680000	237630000	206740000		298320000	145130000
cds.evm.model.ctg35.160-1	Protein transport protein Sec31A	40	40	40	42.2	121.44	4406900000	4563700000	3904200000	4791600000	4440000000	4016500000	3737100000	4052700000	3653200000	3679300000	3733300000	4170700000	1356000000	1016200000	1429100000	1003600000	845870000	1244400000	201980000		277870000
cds.evm.model.ctg102.44-1	Protein transport protein Sec61 subunit alpha isoform 1	10	5	10	25.3	46.018	1592200000	2488000000	2076000000	2012300000	1939200000	2156100000	1727900000	1400400000	1634100000	1129900000	792760000	1585800000	1286400000	835420000	823880000		396410000	474170000	333470000		385040000
cds.evm.model.ctg75.11-1	Protein transport protein Sec61 subunit beta	3	3	3	25.5	15.442	1516500000	1073000000	1457000000			1777600000	1536400000	1328000000	1802000000		1648400000	1604000000							449220000
cds.evm.model.ctg64.114-1	Protein YIPF5	2	2	2	6.8	33.783			116500000	266010000	230890000	187770000	147510000	150910000			151060000
cds.evm.model.ctg25.290-1	Protein Z-dependent protease inhibitor	12	12	12	39	50.642							152680000	324190000		276540000			346150000
cds.evm.model.ctg34.71-1	Protein-glutamine gamma-glutamyltransferase 2	23	23	23	41.6	77.07	435420000	406140000	492130000	102910000	89044000	270530000		134160000	314300000	634950000	253130000	469200000	797810000	749550000	1033000000	4279900000	4092200000	4246600000	3469300000	3269200000	3241300000
cds.evm.model.ctg120.17-1	Protein-glutamine gamma-glutamyltransferase E	29	29	29	55.7	76.854										244770000	240370000	263880000	640380000	893730000	956020000	2308800000	2731100000	3026900000
cds.evm.model.ctg43.138-1	Protein-L-isoaspartate(D-aspartate) O-methyltransferase	10	10	10	51.9	30.306	541250000	589050000	461450000	611150000	533400000	408570000	637000000	579980000	654100000	487410000	715430000	746000000		768620000	401130000	545040000			802430000	824820000	671230000
cds.evm.model.ctg61.27-1	Protein-lysine 6-oxidase	14	14	14	51.2	47.18	1227600000	944350000	1072900000	1462000000	1566100000	1480500000	916090000	814190000	652480000	882490000	994820000	1272000000	1076900000	1117100000	1439300000	1015600000	1336400000	1161100000	1365800000	1368100000	1081800000
cds.evm.model.ctg8.341-1	Prothrombin	29	29	29	51.9	70.109	3985900000	3115400000	3802600000	2651800000	2282100000	2790500000	4715600000	5088100000	4376400000	4878800000	5763700000	5825600000	4002300000	3883300000	3698000000	2254100000	1937800000	2144700000	2099700000	2126000000	1653200000
cds.evm.model.ctg10.232-1	Prothymosin alpha	5	5	5	19.3	14.91	6789200000	4613100000	5284800000	2705200000	3221600000	3932800000	4777800000	2817000000	3807900000	6122500000	6294200000	7079800000	20880000000	15940000000	14348000000	4698400000	1609900000	1672600000	1821300000	1496200000	2675700000
cds.evm.model.ctg184.46-1	Purine nucleoside phosphorylase	8	8	8	36.2	33.867	145110000			140090000	164460000			187560000	166610000
cds.evm.model.ctg84.89-1	Puromycin-sensitive aminopeptidase	31	31	31	43.7	98.547	464930000	371000000	650730000	468370000	602150000	459260000	585630000	199970000	387940000	417000000	506660000	480310000	276960000	179230000	223560000	926940000	665420000	863550000	642200000	550850000	552240000
cds.evm.model.ctg10.66-1	Putative 60S ribosomal protein L37a	5	3	3	51.1	10.275				456130000	292420000	273570000		126080000			226550000	271340000
cds.evm.model.ctg15.724-1	Putative dimethylaniline monooxygenase [N-oxide-forming] 6	18	17	17	20.5	119.29											476310000	315870000	460110000	505580000	504880000	682200000	777210000
cds.evm.model.ctg78.86-1	Putative helicase MOV-10	16	16	16	19.2	121.13	174260000			151790000	161670000	148840000	222440000	153400000	188060000
cds.evm.model.ctg69.175-1	Putative phospholipase B-like 2	11	11	11	25.1	60.513	212380000	214850000	187490000	167460000	160750000	209410000	253320000	214300000	280120000	306320000	308340000	368010000	260830000			438300000	455610000	405710000	320850000
cds.evm.model.ctg144.64-1	Putative PIP5K1A and PSMD4-like protein	11	11	11	12.1	102.47	515950000	366090000	292820000	373880000	367320000	221240000	385200000	243620000	320120000	325020000	490630000	446440000	492640000		388290000				367390000
cds.evm.model.ctg9.154-1	Putative pre-mRNA-splicing factor ATP-dependent RNA helicase DHX15	20	19	20	33.5	82.863	525760000	369860000	504500000	638600000	409000000	493470000	635480000	563090000	767910000	377970000	353470000	556600000	183610000
cds.evm.model.ctg57.127-1	Putative protein MSS51 homolog, mitochondrial	18	18	18	20	98.487	257060000	334850000	348920000	505280000	327740000	395560000		249180000	125500000	247720000	345050000	322710000	233920000			560020000	337340000	348470000	449040000	358660000	473300000
cds.evm.model.ctg90.47-1	Putative RNA-binding protein Luc7-like 2	8	4	8	20.7	54.344	278620000	202050000	170580000	228970000	188290000	158350000	270820000	209180000	232490000
cds.evm.model.ctg44.180-1	Pyridoxal kinase	8	8	8	21.2	59.969													270000000	291570000		286420000
cds.evm.model.ctg31.355-1	Pyridoxal-dependent decarboxylase domain-containing protein 1	20	20	20	38.9	86.507	321860000	352490000	249120000	427170000	423000000	433040000	392850000	257720000	362660000	271970000	439830000	359450000
cds.evm.model.ctg51.269-1	Pyrroline-5-carboxylate reductase 1, mitochondrial	13	13	13	55	33.386	2878500000	2774400000	2685400000	2872800000	3136900000	3031800000	2581200000	2326800000	2728000000	2557600000	2516500000	2466800000	1042600000	867110000	841310000					734320000	404300000
cds.evm.model.ctg198.56-1	Pyrroline-5-carboxylate reductase 3	7	7	7	37.5	26.845	162890000					198010000	144410000	258900000						273060000		408580000		285280000	446570000	290930000	393720000
cds.evm.model.ctg117.28-1	Pyruvate dehydrogenase E1 component subunit alpha, somatic form, mitochondrial	16	16	16	39.2	43.387	228660000	126560000	319490000	216090000	171280000	245500000	256300000	260430000	331730000	254940000	277040000	238570000								236440000
cds.evm.model.ctg70.25-1	Pyruvate dehydrogenase E1 component subunit beta, mitochondrial	11	11	11	25.4	64.347	352070000	366970000	349780000	454250000	429780000			359010000	316590000	273710000	252000000		425610000		344960000	350280000	361770000
cds.evm.model.ctg85.133-1	Pyruvate kinase PKM	41	40	41	78.3	57.982	39274000000	42493000000	41708000000	38489000000	35338000000	38444000000	37121000000	37034000000	38040000000	36732000000	40928000000	33351000000	21146000000	21375000000	22060000000	31865000000	30970000000	34961000000	26859000000	27564000000	29497000000
cds.evm.model.ctg199.45-1	Rab GDP dissociation inhibitor alpha	19	12	12	58.8	50.566	733550000	632020000	634780000	669720000	623600000	618780000	584790000	596780000	679680000	671300000	696470000	678150000	516220000	552730000	550240000	481410000	552290000	514440000	1234600000	1058200000	1038400000
cds.evm.model.ctg100.13-1	Rab GDP dissociation inhibitor beta	31	24	31	83.6	50.443	7230800000	7367000000	7135800000	7678300000	7571200000	7762700000	7980200000	7934200000	8153700000	7929300000	8428200000	8003000000	6338600000	6109300000	5882500000	7751100000	7438800000	7678800000	6452400000	6143200000	6755000000
cds.evm.model.ctg31.233-1	Rab GTPase-binding effector protein 2	10	10	10	18.3	63.505														609260000				341320000
cds.evm.model.ctg46.93-1	Radixin	26	12	12	40	68.646		335550000	243200000	256770000	305960000	400250000	239620000		243570000	147610000									335730000	371770000	305560000
cds.evm.model.ctg8.22-1	Ragulator complex protein LAMTOR1	5	5	5	47.2	17.697		124840000	115640000	117840000				119310000		132290000		144190000
cds.evm.model.ctg52.177-1	Ran GTPase-activating protein 1	12	12	12	16.9	86.185								176380000	155730000
cds.evm.model.ctg207.91-1	Ran-specific GTPase-activating protein	7	7	7	54.4	23.627	502180000	565210000	835630000	457630000	606160000	687780000	530350000	480930000	622280000			455200000	730410000	517870000	421510000	355500000	347610000		627380000	476820000	663420000
cds.evm.model.ctg9.234-1	Rap1 GTPase-GDP dissociation stimulator 1	7	7	7	15.4	68.827		122420000	148480000
cds.evm.model.ctg64.28-1	Ras GTPase-activating protein-binding protein 1	17	17	17	49.8	51.57	1098900000	1295300000	1118900000	951090000	1126700000	1014800000	1040200000	1291500000	1441100000	1023300000	1088200000	985100000	698940000	669540000	635300000	843070000	597570000	707520000
cds.evm.model.ctg123.20-1	Ras GTPase-activating-like protein IQGAP1	78	76	78	58.9	194.14	7944800000	8385800000	8223200000	7445100000	7036100000	6671400000	5405500000	4966100000	5386700000	4958700000	4412800000	4486900000	1839400000	2028300000	1853000000	7593400000	8998600000	7324600000	6712000000	6555000000	7334600000
cds.evm.model.ctg215.35-1	RAS protein activator like-3	11	7	11	4.2	379.7	194100000		311200000							282440000	275190000	233650000				278970000	219930000	462470000
cds.evm.model.ctg62.58-1	Ras suppressor protein 1	8	8	8	54.3	19.75	507920000	370160000			450940000	497600000	423640000	463600000	394120000	355800000	375420000	401190000				342380000	319460000	321430000	413520000	479340000	608290000
cds.evm.model.ctg163.65-1	Ras-related C3 botulinum toxin substrate 1	7	2	6	43.2	21.45	1141500000	1300900000	1080600000	1376800000	1187300000	1121900000	1007800000	1046500000	1092900000	1396900000	958550000	1288500000	1468700000	1453400000	1281100000	1695600000	1972800000	1688300000	922570000	1106000000	965860000
cds.evm.model.ctg24.312-1	Ras-related protein Rab-10	8	7	7	40.5	22.541			319140000			306680000	322150000		302330000	304830000			539210000	522300000		622920000	574660000	605830000	293100000
cds.evm.model.ctg60.225-1	Ras-related protein Rab-11B	14	2	14	64.7	24.488	1094800000	1523500000	1155200000	699270000	645920000	608790000	750050000	822460000	923450000	908090000	757930000	654180000	1330500000	1360100000	1223200000	1012400000	877420000	941200000	830320000	981690000	1078600000
cds.evm.model.ctg33.71-1	Ras-related protein Rab-14	13	13	13	69.3	23.897	863100000	811750000	984810000	554890000	589240000	584950000	811770000	712120000	823790000	713190000	540650000	757740000	1025200000	1205400000	968130000	675140000	1124000000	895440000	719710000	854460000	577800000
cds.evm.model.ctg62.1-1	Ras-related protein Rab-18	12	12	12	66	22.951	368960000	403780000	366880000	367440000	366300000	371400000	456940000	539250000	504170000		262650000	301640000	268350000	325720000	338000000	181290000				245670000
cds.evm.model.ctg24.151-1	Ras-related protein Rab-1A	10	4	4	57.7	22.169	814230000	945310000	750470000		888590000	656250000		842000000
cds.evm.model.ctg13.208-1	Ras-related protein Rab-21	5	5	5	31.6	21.388	185230000	156680000		134190000	121330000		236100000			232810000		224780000	181700000		177050000	224390000	222930000	211270000	280000000	280310000
cds.evm.model.ctg19.366-1	Ras-related protein Rab-2A	11	5	11	57.4	22.132	661050000	654550000	588900000	875490000	808180000	617280000	667010000	623960000	821060000	728880000	954610000	605610000	802270000	789050000	885990000	621980000	426310000	656720000	656490000	721540000	1009600000
cds.evm.model.ctg125.27-1	Ras-related protein Rab-31	7	7	7	48.7	21.514	133530000								128060000	118260000
cds.evm.model.ctg63.51-1	Ras-related protein Rab-3B	5	4	4	12.2	50.861	170730000		189650000		130920000	144610000	136630000	168840000		226480000										198420000
cds.evm.model.ctg102.27-1	Ras-related protein Rab-43	4	4	4	23.8	23.058	150880000						194170000
cds.evm.model.ctg30.397-1	Ras-related protein Rab-5B	7	4	4	39.1	23.707			230970000					217290000
cds.evm.model.ctg197.37-1	Ras-related protein Rab-5C	8	5	8	47.7	23.482	628890000	742510000	705580000	580780000	659670000	599400000	686380000	572340000	644430000	660820000	621030000	623780000	665420000	663870000	735170000	1021800000	770640000	901230000	756920000	732970000	666990000
cds.evm.model.ctg8.50-1	Ras-related protein Rab-6A	9	8	9	46.6	23.562	740550000	697330000	784370000	786010000	965290000	834010000	1122000000	1016300000	1182200000	1226100000	1146700000	850870000	754540000	760330000	669860000				1396900000	994510000	1297500000
cds.evm.model.ctg102.33-1	Ras-related protein Rab-7a	12	12	12	74.9	20.973	671860000	685850000	777480000	564970000	574000000	530470000	605670000	725950000	562070000	609410000	380790000	480030000	658430000	706550000	790770000	690350000	793860000	741460000	578280000	596280000	586630000
cds.evm.model.ctg169.9-1	Ras-related protein Rab-8A	6	3	4	29	23.684	195420000								113790000										156070000
cds.evm.model.ctg2.449-1	Ras-related protein Ral-B	5	3	5	19	31.529	234880000	214280000	228090000			152100000	203240000	231050000	183650000	134760000	219120000								404840000	326770000	257690000
cds.evm.model.ctg78.100-1	Ras-related protein Rap-1A	8	4	8	45.1	20.987	681630000	742640000	569790000	655780000	661600000	684410000	421060000	514930000	530860000	709390000	396680000	420470000	399570000		487220000	462530000	585410000	837430000	920190000	440490000	771250000
cds.evm.model.ctg30.256-1	Ras-related protein Rap-1b	7	3	3	45.2	17.682	246920000	175710000	260110000	233450000	243310000	297720000	146040000	202460000		346140000	225250000	270990000		263850000		387080000		472320000	296440000
cds.evm.model.ctg106.7-1	Ras-related protein Rap-2c	6	4	6	37.2	20.745		133180000		164010000		161970000	179480000	165360000	122050000	108020000		133450000			97645000
cds.evm.model.ctg180.67-1	Ras-related protein R-Ras	6	4	6	21.1	31.335																214820000	192430000	245950000			415040000
cds.evm.model.ctg85.350-1	Receptor expression-enhancing protein 5	6	2	6	22.8	21.358	418070000	641920000	674040000		302310000			531440000	384540000	313930000	272240000		448060000								453550000
cds.evm.model.ctg45.8-1	Redox-regulatory protein FAM213A	10	10	10	29.7	34.787										373360000		224180000	458900000	549140000	466560000	211390000
cds.evm.model.ctg84.697-1	Regakine-1	2	2	2	26.7	11.593		102910000			179270000			134940000		208570000								207920000	1146300000	1091300000	1399300000
cds.evm.model.ctg24.89-1	Regenerating islet-derived protein 3-gamma	4	4	4	26.3	19.842																			1119700000	1390100000	1325700000
cds.evm.model.ctg34.72-1	Regulation of nuclear pre-mRNA domain-containing protein 1B	6	5	6	24.5	36.899																			227890000	237080000	139070000
cds.evm.model.ctg79.71-1	Regulator of microtubule dynamics protein 3	5	5	5	18.9	51.961													149670000	143830000	165530000
cds.evm.model.ctg152.40-1	Regulator of nonsense transcripts 1	28	28	28	31	124.28	324710000	539340000	302260000	375270000	362970000	257250000	492440000	230380000	314480000	327680000	262410000	348860000	308020000	483490000	258170000		193860000
cds.evm.model.ctg55.193-1	Replication protein A 32 kDa subunit	6	6	6	31.2	31.283						90114000						107360000
cds.evm.model.ctg60.205-1	Resistin	2	2	2	23.9	11.605																797520000	984190000	1073700000
cds.evm.model.ctg8.176-1	Reticulocalbin-1	19	19	19	73.1	38.791	6422900000	5649200000	5992300000	3525100000	4255100000	3462300000	3290800000	3984600000	4147500000	3970800000	4693700000	3993800000	6822900000	6311400000	6529400000	457660000	282620000	284220000	4157100000	3390600000	2601800000
cds.evm.model.ctg74.52-1	Reticulocalbin-2	8	8	8	31.2	37.021	306030000	284330000	302670000		144630000		229800000	185270000	181970000				253890000	227330000	297410000				341830000
cds.evm.model.ctg180.64-1	Reticulocalbin-3	11	11	11	67.2	30.731	10385000000	10468000000	10780000000	9957900000	10207000000	10822000000	9521900000	10262000000	10666000000	10466000000	12120000000	11201000000	7959900000	6773200000	7057900000	1516200000	1384000000	1083600000	3770400000	3039800000	3130800000
cds.evm.model.ctg54.87-1	Reticulon-3	3	3	3	16	25.453	379760000	344110000	387490000	343130000	434020000	319400000	363720000	340940000				339300000	557540000	579590000	500950000		312870000		342840000	438250000
cds.evm.model.ctg4.438-1	Reticulon-4	8	8	8	11.8	137.51	348970000	776000000	504640000	807420000	821020000	604430000		385300000	328640000	549320000		416400000	722620000	667780000	568350000			326040000	421060000	1005200000	506940000
cds.evm.model.ctg11.182-1	Retinal dehydrogenase 1	23	19	21	61.3	54.824													455850000		357770000	652090000	475880000	544150000	980470000	1051500000	826910000
cds.evm.model.ctg82.11-1	Retinoic acid receptor responder protein 2	4	4	4	26.5	18.478																			661630000	780090000	1140100000
cds.evm.model.ctg84.808-1	Retinoid-inducible serine carboxypeptidase	9	9	9	23	48.484	570160000	409560000	470660000	328720000	312010000	390800000	390120000	316830000	483690000	587830000	584620000	530570000	658140000	381760000	582750000	2018800000	2016200000	1674100000
cds.evm.model.ctg165.11-1	Retinol-binding protein 4	7	7	7	34.8	23.026	751040000	598650000	687730000	578470000	607470000	510320000			346070000	428320000	425450000	545220000	611730000	551680000	494860000	471230000	390850000	380650000	334510000
cds.evm.model.ctg24.206-1	Retroviral-like aspartic protease 1	8	8	8	63.5	27.979										285970000	219990000	447360000	1842500000	2048000000	1762900000	609780000	1028500000	1098100000
cds.evm.model.ctg51.261-1	Rho GDP-dissociation inhibitor 1	12	12	12	65.2	23.421	3570000000	3473100000	3034200000	2558300000	2409000000	3098700000	3029000000	2839700000	3151800000	2788200000	3363600000	2909700000	4085900000	4542700000	4448400000	2624000000	2905200000	2692600000	3979900000	4007600000	3268000000
cds.evm.model.ctg50.56-1	Rho GDP-dissociation inhibitor 2	9	9	9	26.3	53.876		456700000				189310000				382820000	396630000		798090000	790610000	872300000	583660000	603760000	1050200000
cds.evm.model.ctg8.338-1	Rho GTPase-activating protein 1	15	15	15	31.1	55.654	286540000	440160000	331250000	296650000	293910000							273260000	251530000		237370000	330900000	380560000	414730000	311590000
cds.evm.model.ctg218.5-1	Rho guanine nucleotide exchange factor 1	12	12	12	17.1	104.46	159380000		145180000	143220000	153990000	139890000			120730000	133410000
cds.evm.model.ctg8.9-1	Rho-related GTP-binding protein RhoG	7	6	6	33.8	31.374				117180000		123110000				126830000		218250000	210340000	140560000	243270000	378810000	364410000	334390000
cds.evm.model.ctg184.37-1	Ribonuclease 4	6	4	6	51	16.927				289980000						458760000	635780000	551360000							15934000000	20968000000	14982000000
cds.evm.model.ctg184.22-1	Ribonuclease 8	3	3	3	28.2	14.191																529890000		579030000
cds.evm.model.ctg54.387-1	Ribonuclease inhibitor	20	20	20	69.7	54.658	1629700000	1838600000	1709300000	1566400000	1374400000	1467200000	1375800000	1442100000	1695300000	1402000000	1553200000	1477000000	3316900000	2966400000	3323300000	2922700000	3251400000	3012700000	2018900000	1702500000	1471900000
cds.evm.model.ctg22.105-1	Ribonuclease T2	8	8	8	30.1	36.577				267910000	337720000	205130000	189890000		175570000	360180000	597500000	471430000	693290000	469030000	497950000	1116900000	970230000	1401100000	519700000	470640000	520180000
cds.evm.model.ctg19.96-1	Ribonuclease UK114	6	6	6	45.4	19.985					110760000							223960000				282300000	376460000		405540000	753170000	771510000
cds.evm.model.ctg8.6-1	Ribonucleoside-diphosphate reductase large subunit	12	12	12	21	81.688	119030000	192910000	126520000		177570000	126480000	207090000	167690000	183000000
cds.evm.model.ctg58.23-1	Ribose-phosphate pyrophosphokinase 1	11	4	11	43.7	34.834	335480000	414550000	368680000	586820000	456050000	468020000	422480000	456680000	547520000	480800000	417690000	304150000				205630000				361590000
cds.evm.model.ctg56.117-1	Ribosomal L1 domain-containing protein 1	7	7	7	19.1	52.798	216070000	168320000	223610000	287330000	266320000	269170000	324870000	285560000	295970000			286830000
cds.evm.model.ctg117.22-1	Ribosomal protein S6 kinase alpha-3	13	12	13	16.4	102.91	364390000	295410000	349420000	327600000	329280000	262860000	287490000	292150000	339980000			333640000			204460000					351050000
cds.evm.model.ctg31.114-1	Ribosome maturation protein SBDS	9	9	9	38	28.759																				192660000	156470000
cds.evm.model.ctg100.91-1	Ribosome-binding protein 1	51	51	51	61.6	102.59	25835000000	27206000000	23735000000	26826000000	28452000000	22244000000	18786000000	21564000000	20543000000	20884000000	19932000000	22437000000	15587000000	16726000000	15536000000	6096200000	5573200000	5046100000	3260800000	1855400000	1858900000
cds.evm.model.ctg103.23-1	RNA-binding motif protein, X chromosome	11	10	10	29.2	41.749	883810000	668590000	782480000	845820000	806660000	846560000	1178500000	957610000	953870000	898110000	931280000	873230000				1000100000	752840000	1143700000	572800000	617530000	788630000
cds.evm.model.ctg54.208-1	RNA-binding protein 14	16	16	16	28.6	69.547	282220000	334880000	321980000	443840000	481960000	382400000	422210000	435880000	549790000	407900000	388710000	466340000				365070000	402140000	349630000
cds.evm.model.ctg2.752-1	RNA-binding protein 25	8	8	8	11.7	102.54		83521000	97049000		97371000
cds.evm.model.ctg232.15-1	RNA-binding protein 3	5	5	5	48.8	17.524	2057700000	1660500000	1785600000	1568100000	1570900000	1550200000	1673900000	1746600000	1994100000	1469100000	1685200000	1734800000	904150000	880560000	962830000	2464000000	2646000000	2867000000
cds.evm.model.ctg54.209-1	RNA-binding protein 4	17	17	17	46.4	50.936	306030000	243410000	291470000	362990000	346820000	352400000	390890000	368100000	288550000	278930000	240730000	284520000
cds.evm.model.ctg164.22-1	RNA-binding protein 42	6	6	6	5.2	140.73	339560000	247640000	222570000	269800000	426860000	283830000	255230000	401120000	490660000	355560000	590220000	305220000	318350000	252040000	248410000		182040000	221810000
cds.evm.model.ctg31.151-1	RNA-binding protein FUS	8	6	8	22.3	52.31	1364100000	1342200000	1236700000	1205300000	933430000	1251600000	1770900000	1572600000	1738900000	1517200000	1611900000	1288300000	1139700000	927780000	959920000	1016200000	1002900000	1041200000	461290000	613220000	285010000
cds.evm.model.ctg34.137-1	RNA-binding protein Raly	9	9	9	28.3	33.344	250730000	253000000	225780000	234070000	257300000	314010000			371600000			264950000				149330000	231770000	170150000
cds.evm.model.ctg260.6-1	RUN domain-containing protein 1	6	6	6	14.3	51.396	2068200000	2168800000	2477100000	1931200000	2210500000	2443800000	1826800000	1375100000	1573600000	1289500000	1203200000	1771900000	431480000		372150000	556600000		607640000	1001400000	1278800000	822710000
cds.evm.model.ctg102.43-1	RuvB-like 1	16	16	16	45.8	50.123	375970000	392460000	375930000	367150000	402810000	410250000	383340000	383030000	392320000	366550000		283630000	287600000	279080000	333580000			423190000	366320000	240030000
cds.evm.model.ctg180.42-1	RuvB-like 2	15	15	15	37.1	51.142	276090000	295430000	295090000	237740000	280010000	284310000	355750000	317790000	691540000			250750000		164490000				323520000
cds.evm.model.ctg24.49-1	S-adenosylmethionine synthase isoform type-2	9	8	9	36.4	39.758	249310000	241880000	306350000	310270000	404990000	367040000	364610000	233910000	320490000	256780000	231340000	303160000		247540000		250550000	365530000	397960000	199520000	202520000
cds.evm.model.ctg30.407-1	SAP domain-containing ribonucleoprotein	8	8	8	42.4	23.655	320440000	303260000	315080000	395230000	273020000	213530000	380330000	300410000	287230000	283530000			193280000
cds.evm.model.ctg69.119-1	Sarcoplasmic/endoplasmic reticulum calcium ATPase 2	33	20	33	39.6	114.25	303370000	417440000	526960000	656770000	636000000	589680000	489750000	376640000	476210000	547630000	554010000	550050000	697800000	1038100000	744370000	572060000	408650000	496610000	603770000	708660000
cds.evm.model.ctg60.280-1	Scaffold attachment factor B1	25	18	25	24.7	202.06	717680000	1046700000	773330000	640000000	477880000	677440000	945180000	638120000	580740000	578570000	957520000	496630000	377940000	380610000	409980000
cds.evm.model.ctg69.46-1	Scavenger receptor class B member 1	4	4	4	12.5	56.955													327090000		269250000
cds.evm.model.ctg25.475-1	Sec1 family domain-containing protein 1	13	13	13	25.2	74.188	251830000	321320000	268170000	143570000	260560000	177750000			198340000		203860000								141880000
cds.evm.model.ctg37.25-1	SEC23-interacting protein	16	16	16	18.2	108.78	164720000	216760000	239690000	196820000	189060000	197110000	222440000	171070000	226120000	145360000	287880000
cds.evm.model.ctg84.98-1	Secernin-2	7	7	7	18.6	62.581																				222080000	217020000
cds.evm.model.ctg65.14-1	Secreted frizzled-related protein 1	7	7	7	19.1	50.59																			1104000000	885980000	1043500000
cds.evm.model.ctg47.20-1	Secreted frizzled-related protein 2	6	6	6	25.2	33.299		230030000					201410000	219600000	271070000
cds.evm.model.ctg2.64-1	Secreted frizzled-related protein 3	6	6	6	20.2	35.442							201230000	202460000	181800000										4027400000	3368400000	1508200000
cds.evm.model.ctg14.107-1	Secreted frizzled-related protein 4	10	10	10	26	39.649	363330000		266820000						269140000		348230000	639920000	4650700000	3578100000	2909200000
cds.evm.model.ctg72.76-1	Secreted phosphoprotein 24	6	6	6	35.2	19.894										137790000							255550000		1771200000	1929200000	1490400000
cds.evm.model.ctg54.38-1	Secretoglobin family 2A member 2	3	3	3	20.7	15.079																	205710000	229200000
cds.evm.model.ctg223.22-1	Secretoglobin family 2B member 2	2	2	2	20.3	12.755										181900000		260840000	2368900000	1276200000	1087600000	2823600000	2062100000	2043800000
cds.evm.model.ctg62.83-1	Selenide, water dikinase 1	9	9	9	35.7	42.88													92841000						124780000		105460000
cds.evm.model.ctg144.59-1	Selenium-binding protein 1	27	27	27	73	55.136	164760000	417830000	138250000	493550000	780150000	572320000	43879000	258250000	208210000	1339300000	1395100000	987790000	1305600000	1285300000	1257000000	1641200000	1771100000	1823100000	6219600000	7113600000	7196200000
cds.evm.model.ctg143.94-1	Semaphorin-4A	51	49	51	33.6	163.48	61832000000	60977000000	59795000000	57180000000	59011000000	53780000000	56912000000	58501000000	59558000000	39922000000	36293000000	46650000000	44243000000	42284000000	47284000000	77897000000	72785000000	78831000000	60314000000	57291000000	59129000000
cds.evm.model.ctg4.199-1	Sepiapterin reductase	10	10	10	49.4	28.906			259110000	184710000	278510000	293720000	373810000	435840000	339120000	351300000	429090000	466760000	336450000		337500000	403410000			460480000	482570000	383650000
cds.evm.model.ctg35.194-1	Septin-11	17	9	17	47.7	54.29	1203700000	1181900000	1224000000	1331200000	1176200000	1063100000	1397800000	1071100000	991280000	1000400000	1150000000	825890000	1096000000	961570000	1084800000	916340000	616610000	955060000	915420000	778390000	1154200000
cds.evm.model.ctg167.19-1	Septin-2	11	11	11	27.5	63.083	982500000	1270200000	1189100000	873810000	866590000	1059400000	882570000	922920000	1036600000	1083500000	1240000000	1181600000	929050000	1042100000	1185700000	959520000	938460000	848050000	2175800000	1770200000	2076600000
cds.evm.model.ctg207.79-1	Septin-5	11	11	11	39.7	43.756	196700000	241760000	216940000	210810000	197280000	183230000	219260000	172850000	231700000
cds.evm.model.ctg171.16-1	Septin-6	11	4	4	29	51.926																			398670000	349540000
cds.evm.model.ctg14.176-1	Septin-7	9	9	9	47.9	30.214	1167100000	1613600000	1423500000	1449600000	1571500000	1281200000	863420000	964450000	1644500000	1465800000	1405300000	1362700000	1166400000	1045500000	1279300000	1341900000	1530700000	1466700000	2340600000	2638400000	2200100000
cds.evm.model.ctg60.379-1	Septin-8	13	10	10	43.1	49.9		263320000	252840000		234500000						360570000	209200000	194390000	367470000	433450000	402770000	249400000	565700000	456050000	555950000	326460000
cds.evm.model.ctg51.174-1	Septin-9	26	25	26	53.8	65.407	2161100000	1795000000	2184500000	1852700000	1678900000	1784700000	1663700000	1763800000	1651500000	1577000000	2071200000	1566700000	1339800000	1328000000	1492900000	1295800000	1324300000	1539600000	486230000	504080000	497050000
cds.evm.model.ctg30.351-1	Serine hydroxymethyltransferase, mitochondrial	22	22	22	27.8	104.28	1608900000	1428600000	2004900000	1641200000	1486800000	1678800000	1466500000	1412000000	1532000000	1639600000	1348500000	1326400000	225080000	210230000	318430000
cds.evm.model.ctg37.3-1	Serine protease HTRA1	10	10	10	28	47.41	260150000	271540000	335780000	359400000	383050000	234430000	282460000	248520000	115130000	211480000	181130000	65263000							260280000	303500000	484120000
cds.evm.model.ctg55.129-1	Serine/arginine repetitive matrix protein 1	4	4	4	4.2	105.53			129140000	173660000		196840000	171000000	142900000
cds.evm.model.ctg135.14-1	Serine/arginine repetitive matrix protein 2	11	11	11	5.4	302.12				115910000	113310000
cds.evm.model.ctg31.44-1	Serine/arginine repetitive matrix protein 3	16	15	16	20.7	95.656	5466100000	5220600000	5710800000	6729600000	6269900000	6551800000	6057800000	5702900000	6353200000	8714300000	7616400000	9605600000	15181000000	13706000000	14826000000	20871000000	21079000000	20999000000	13556000000	13323000000	13986000000
cds.evm.model.ctg84.787-1	Serine/arginine-rich splicing factor 1	13	12	13	43	27.431	1255500000	1511200000	1176700000	1052600000	1207500000	997050000	1726600000	1606300000	1834000000	792700000	1002500000	785630000							735040000		781190000
cds.evm.model.ctg253.3-1	Serine/arginine-rich splicing factor 10	5	5	5	43.6	17.754				282270000		203590000	304650000
cds.evm.model.ctg51.167-1	Serine/arginine-rich splicing factor 2	6	6	6	55.4	13.981	993320000	576370000	777110000	857480000	1032700000	568850000	1195400000	1052900000	1158000000	422450000	367930000				222910000			277480000		524550000	385090000
cds.evm.model.ctg68.204-1	Serine/arginine-rich splicing factor 3	6	5	6	36	18.953	682680000	622040000	834180000	738760000	808210000	851240000	1190400000	961210000	862620000			645760000							475560000	534260000	550600000
cds.evm.model.ctg69.212-1	Serine/arginine-rich splicing factor 9	9	8	8	44.8	23.348			73357000					134160000
cds.evm.model.ctg106.10-2	Serine/threonine-protein kinase 26	8	3	8	20.6	50.459			97057000								223600000	140880000							120060000		147140000
cds.evm.model.ctg7.231-1	Serine/threonine-protein kinase DCLK1	13	13	13	20.2	82.263	873540000	943550000	1297700000	1077300000	1215100000	1052900000	1172500000	949160000	1491900000	513700000	377020000	546310000
cds.evm.model.ctg27.115-1	Serine/threonine-protein kinase OSR1	9	7	9	17.8	57.886					185720000	171570000	163900000			111820000			208470000
cds.evm.model.ctg26.143-1	Serine/threonine-protein kinase PAK 2	18	13	18	44.5	58.06	204010000	206190000	246370000	223520000	273050000		359760000	337330000	280660000	315330000	263180000	305190000		255650000	223650000	299200000	305330000	429000000
cds.evm.model.ctg28.341-1	Serine/threonine-protein phosphatase 2A 55 kDa regulatory subunit B alpha isoform	7	7	7	19	51.691	147370000	136170000	144340000		169280000			143630000	132030000	172090000	208420000	163330000		211650000	208450000
cds.evm.model.ctg261.1-1	Serine/threonine-protein phosphatase 2A 65 kDa regulatory subunit A alpha isoform	25	21	25	52	65.322	2167600000	2209000000	2145000000	1200900000	1283500000	1179000000	1687400000	1495200000	1545700000	1300000000	1244800000	1118000000	2049500000	1868400000	1868500000	1472600000	1407800000	1640400000	1371900000	1202300000	831830000
cds.evm.model.ctg64.293-1	Serine/threonine-protein phosphatase 2A catalytic subunit alpha isoform	19	7	19	53.2	51.906	389070000	286590000	354600000	311410000	202980000	316620000	307030000	332560000	382020000	407590000	370380000	349870000	304900000	379180000	363880000	353060000	438230000	415260000	736790000	498690000	549450000
cds.evm.model.ctg9.266-1	Serine/threonine-protein phosphatase 2B catalytic subunit alpha isoform	9	9	9	18	58.671			141540000					140460000											164110000
cds.evm.model.ctg54.226-1	Serine/threonine-protein phosphatase PP1-alpha catalytic subunit	15	4	5	60	37.512	248230000		227520000	220200000	172410000	241910000	238110000	259860000	299950000	127160000
cds.evm.model.ctg24.242-1	Serine/threonine-protein phosphatase PP1-beta catalytic subunit	15	5	15	42.6	55.795	1069100000	1317200000	840940000	1091300000	854480000	908160000	1177100000	1161800000	1360900000	551600000	1078900000	1221500000	962020000	1192100000	1217600000	1490500000	1801600000	1702500000	860790000	982490000	674720000
cds.evm.model.ctg50.62-1	Serine-threonine kinase receptor-associated protein	13	13	13	46	38.483	805580000	919120000	765940000	1049900000	1021500000	1114900000	870620000	895580000	849580000	728550000	750810000	762200000	427460000	377080000	589740000	434540000	430640000	537140000	352250000	226340000
cds.evm.model.ctg32.45-1	Serine--tRNA ligase, cytoplasmic	19	19	19	41.1	58.678	1220900000	1369800000	1217400000	1140600000	1098600000	914420000	1399300000	1091500000	1044000000	815880000	1088400000	1091600000	768830000	958520000	942760000	782600000	1047500000	854440000	924240000	821590000	305830000
cds.evm.model.ctg44.92-1	Serotransferrin	93	62	93	59.6	199.48	178810000000	187990000000	190870000000	153120000000	155930000000	169850000000	122290000000	120670000000	117330000000	171960000000	174210000000	175770000000	181930000000	193860000000	207680000000	148110000000	164190000000	162880000000	58469000000	63505000000	62653000000
cds.evm.model.ctg25.286-1	Serpin A12	6	6	6	15.1	50.779																293920000	257860000	261520000
cds.evm.model.ctg25.280-1	Serpin A3-1	22	11	18	47.2	61.572	9639300000	9903900000	10663000000	11871000000	11172000000	11950000000	18983000000	21108000000	19277000000	20083000000	23562000000	19189000000	21696000000	20977000000	21249000000	20749000000	18185000000	19254000000	5156200000	7059300000	8317000000
cds.evm.model.ctg25.276-1	Serpin A3-3	16	4	5	42.6	49.919	2738500000	2439200000	3153700000	2358200000	2119400000	2984800000	6596300000	7537400000	7734100000	4765400000	3968700000	4138700000	2713400000	1852400000	1871000000	4362900000	4076400000	3478500000		1473600000	1224500000
cds.evm.model.ctg25.274-1	Serpin A3-6	19	11	12	46.9	46.457	3925700000	3201600000	3421200000	3344400000	3160400000	3664300000	5612100000	5090500000	7654700000	4287100000	4340100000	4843700000	7307600000	5032500000	5175900000	4398700000	5425500000	4505400000	1324200000	1524300000	1466500000
cds.evm.model.ctg25.278-1	Serpin A3-7	25	20	25	50.1	58.377	32192000000	35096000000	37474000000	41853000000	36924000000	35567000000	90450000000	89626000000	76351000000	72507000000	63495000000	71338000000	84226000000	77294000000	73079000000	77566000000	64823000000	70414000000	16194000000	19470000000	16864000000
cds.evm.model.ctg25.275-1	Serpin A3-8	25	18	20	54.8	46.837				1093600000	478550000	376610000	3592800000	4720000000	3621900000	1074700000	1569700000	712200000			1306400000	2035300000	419640000	1893400000	220650000	480580000	442070000
cds.evm.model.ctg186.16-1	Serpin B3	10	8	8	24.7	44.275													754790000	799970000	990510000	2528500000	3162000000	2792700000
cds.evm.model.ctg186.17-1	Serpin B4	19	12	19	51.9	44.989													2840900000	2523800000	2538800000	10443000000	10226000000	9315500000
cds.evm.model.ctg186.14-1	Serpin B5	21	21	21	78.4	42.176	61616000	45023000	23157000	314710000	419100000	443890000	38376000	190900000	128860000	1003300000	902330000	1048400000	5456700000	5551600000	5568900000	5206600000	5306900000	4768500000
cds.evm.model.ctg1372.1-1	Serpin B6	5	5	5	18.5	44.324	302480000		208710000		212520000		297080000		337900000	343110000	294060000	339570000	470720000	612290000	417890000	420900000	581210000	453890000	822710000	835470000	813250000
cds.evm.model.ctg8.89-1	Serpin H1	25	25	25	69.1	46.524	85685000000	107120000000	98555000000	108940000000	110420000000	99016000000	108330000000	102320000000	104510000000	70350000000	85614000000	81190000000	45799000000	51178000000	50120000000	16064000000	16286000000	17793000000	21905000000	21808000000	22671000000
cds.evm.model.ctg239.25-1	Serrate RNA effector molecule homolog	17	17	17	24	100.08	215030000		218280000	170590000	213110000		253870000	236960000	258270000
cds.evm.model.ctg35.235-1	Serum albumin	66	44	66	80.4	73.356	833460000000	828030000000	817810000000	597460000000	600240000000	586810000000	424990000000	443940000000	392370000000	594120000000	660780000000	563450000000	1327300000000	1389700000000	1358900000000	724890000000	710420000000	669760000000	548830000000	546060000000	545820000000
cds.evm.model.ctg29.13-1	Serum deprivation-response protein	10	10	10	27.1	46.776																			599350000	699980000	450550000
cds.evm.model.ctg6.114-1	Serum paraoxonase/arylesterase 1	14	14	14	72.1	39.731	775250000	824330000	738400000	542940000	647780000	461410000	720890000	756680000	734500000	708160000	670480000	756770000	1584100000	1518000000	1511500000	1130600000	938080000	791400000
cds.evm.model.ctg6.116-1	Serum paraoxonase/arylesterase 2	10	10	10	37.9	39.509		381370000	278940000	255680000			377560000	358820000		608560000	599300000	504590000	770730000	1552300000	1309200000	251100000	570640000	318640000
cds.evm.model.ctg6.115-1	Serum paraoxonase/lactonase 3	8	8	8	28.2	39.887													708130000	782680000	859200000
cds.evm.model.ctg84.350-1	Sex hormone-binding globulin	15	15	15	50.3	47.632	240990000	363480000						522200000		242910000		242980000	563010000	330920000	619750000		401640000
cds.evm.model.ctg7.118-1	S-formylglutathione hydrolase	7	7	7	18.9	66.048	442820000	484570000	462940000	373450000	548620000	522840000	589660000	550130000	432330000	484850000	494410000	385730000	457790000	452660000		511350000	710820000	552810000	965970000	723080000	1017700000
cds.evm.model.ctg92.27-1	SH3 and PX domain-containing protein 2B	23	22	23	33.5	103.72	529340000	409300000	316810000	347260000	404520000	638020000	363490000	475780000	406710000	428020000	286050000	406480000	351010000	259150000	257400000	717890000	965730000	713720000
cds.evm.model.ctg132.50-1	SH3 domain-binding glutamic acid-rich-like protein	7	7	7	18.3	53.892		332760000		352900000	356450000	480370000		284980000	346560000	512640000	500760000	453000000	359510000	482860000	447340000	734700000	656850000	689700000	652750000	600710000	504080000
cds.evm.model.ctg55.157-1	SH3 domain-binding glutamic acid-rich-like protein 3	4	4	4	66.7	10.438	1158900000	1090900000	1252500000	1489300000	1322200000	1279800000	1935500000	1798300000	1765600000	1560700000	2674200000	1800100000	1367200000	786700000	1009600000	1368800000	1189200000	1316100000	989350000	1090000000	1085000000
cds.evm.model.ctg53.12-1	Short/branched chain specific acyl-CoA dehydrogenase, mitochondrial	9	9	9	27.3	47.333				199030000		163790000			151310000			156010000								259710000
cds.evm.model.ctg19.391-1	Short-chain dehydrogenase/reductase family 16C member 6	13	13	13	71.2	27.445	298960000	468720000	899700000		269610000	273520000	303470000	324750000	342120000	1557000000	1518700000	1058200000	4435000000	5013800000	5299000000	993370000	913460000	984140000
cds.evm.model.ctg30.365-1	Short-chain dehydrogenase/reductase family 9C member 7	10	10	10	31.6	35.333																879010000	971550000	956480000
cds.evm.model.ctg69.221-1	Short-chain specific acyl-CoA dehydrogenase, mitochondrial	15	15	15	55.1	44.543	260550000	256440000	224620000	282960000	212700000	278210000	219550000		145310000	213250000	201960000	210720000	202410000	433970000	263710000	407150000	272080000		435420000	392270000	283700000
cds.evm.model.ctg75.23-1	Sialic acid synthase	15	15	15	62.7	40.201	733130000	870650000	609320000	1010900000	848540000	1073100000	1291000000	846700000	930480000	870610000	787890000	756630000	576540000	498740000		294080000	503050000	496070000	499880000	589340000	293760000
cds.evm.model.ctg85.294-1	Sideroflexin-1	7	5	5	22.1	40.967	178160000					109170000	157330000										193650000		222490000	196950000
cds.evm.model.ctg83.62-1	Sideroflexin-3	12	10	12	23.2	76.392	1648300000	817430000	995700000	1192000000	1109600000	699800000	163720000	1092600000	1166200000	1332200000						867720000	1276600000	727030000	1213100000		312400000
cds.evm.model.ctg37.33-1	Sideroflexin-4	8	8	8	15.3	77.617	642920000	737280000	791900000	552140000	662010000	498350000	463540000	617250000	848030000	730000000	682110000	805370000	942110000	1096100000	921130000	835890000	693560000	834720000	738030000	853490000	781190000
cds.evm.model.ctg123.15-1	Signal peptidase complex catalytic subunit SEC11A	5	5	5	14.8	24.759	156840000	202010000	188510000	123890000	139480000	120000000		105480000			136320000										117270000
cds.evm.model.ctg8.70-1	Signal peptidase complex subunit 2	6	6	6	26.5	30.922	159740000		303530000	290240000	241400000	260350000	257000000			212170000		182250000					229490000
cds.evm.model.ctg68.231-1	Signal peptide, CUB and EGF-like domain-containing protein 3	17	16	17	24.4	109.1	404620000	556950000	564310000	179430000	354050000	431800000	370040000	429260000	540680000
cds.evm.model.ctg25.441-1	Signal recognition particle 54 kDa protein	18	18	18	41.9	55.704	391950000	277090000	315550000	309330000	246220000	340520000	277360000	350990000	273470000	305080000		314930000	197570000	248690000	215540000
cds.evm.model.ctg113.41-1	Signal recognition particle receptor subunit alpha	23	23	23	46.8	69.899	523660000	487320000	499550000	547040000	422900000	527460000	472510000	645980000	352260000	301070000	276260000	401830000
cds.evm.model.ctg51.147-1	Signal recognition particle subunit SRP68	17	17	17	29.3	66.003	196960000	235020000	207030000	236040000	277520000	218650000	173220000	184020000	198290000
cds.evm.model.ctg91.9-1	Signal recognition particle subunit SRP72	22	22	22	32.2	97.588	450020000	450340000	425860000	515380000	513740000	493490000	523260000	376540000	417450000	349240000	685450000	411290000	297440000		235400000			238680000
cds.evm.model.ctg197.42-1	Signal transducer and activator of transcription 3	23	23	23	37.7	98.44	440100000	447270000	401040000	355560000	319390000	387070000	184670000	311590000	377730000	377650000	473300000	499330000	441040000	543660000	384750000	453430000	438690000	414390000
cds.evm.model.ctg60.359-1	Small glutamine-rich tetratricopeptide repeat-containing protein alpha	11	11	11	30.3	42.762		258310000	372470000	258610000	256370000	236030000	182690000		275690000	385160000	240920000	186090000									275340000
cds.evm.model.ctg18.35-1	Small nuclear ribonucleoprotein Sm D1	5	5	5	53.3	13.862	405740000	492250000	461860000	504370000	707700000	635070000	523660000	504850000	515260000	435800000		401130000		352360000		377330000				386510000
cds.evm.model.ctg121.47-1	Small nuclear ribonucleoprotein Sm D2	6	6	6	46.8	15.894		432300000	250070000	323800000	279490000	412790000			364830000			241950000	268140000	295110000							215550000
cds.evm.model.ctg207.22-1	Small nuclear ribonucleoprotein Sm D3	5	5	5	14.7	47.668	722350000	589970000	630150000	630410000	633160000	703850000	723240000	807270000	806020000	579550000	838050000	673540000		440130000	536020000	520280000	816560000	652360000	368870000	411540000	430580000
cds.evm.model.ctg120.21-1	Small nuclear ribonucleoprotein-associated protein B	7	7	7	12.6	49.066	401460000	425240000	408330000	504290000	471550000	592520000	374140000	402130000	333390000	424860000	373140000	403340000	295780000		162280000	173670000			341910000	371870000	328270000
cds.evm.model.ctg251.1-1	S-methyl-5'-thioadenosine phosphorylase	14	14	14	59.9	30.705	186500000	190230000	240660000	231160000	202540000	276760000	371170000	276650000	244030000	273060000		255340000	269700000	234840000	266670000		408150000		305650000	402780000	378310000
cds.evm.model.ctg78.43-1	Sodium/potassium-transporting ATPase subunit alpha-1	35	20	35	37.7	116.67	1798000000	2044500000	1621200000	2462000000	2318400000	1987900000	1945700000	1994500000	1836400000	2288300000	1573600000	1770200000	3148500000	3087800000	3191200000	3139300000	2700700000	2751800000	2260000000	1874700000	2652100000
cds.evm.model.ctg15.745-1	Sodium/potassium-transporting ATPase subunit beta-1	11	11	11	16	101.42					193960000		201550000	145430000	178090000						162010000				192100000	172830000
cds.evm.model.ctg44.23-1	Sodium/potassium-transporting ATPase subunit beta-3	7	7	7	24.4	31.417						235380000	197800000			263020000			347480000	388470000	460870000	534090000	461720000	603190000
cds.evm.model.ctg222.32-1	Soluble scavenger receptor cysteine-rich domain-containing protein SSC5D	9	9	9	11.1	179.75	208250000	130610000	203060000	115500000	163080000		165910000	239840000
cds.evm.model.ctg3.149-1	Solute carrier family 12 member 4	12	12	12	5.3	267.85				112860000		107870000
cds.evm.model.ctg142.39-1	Solute carrier family 2, facilitated glucose transporter member 1	2	2	2	3.5	57.494				70442000		80681000
cds.evm.model.ctg17.94-1	Sorbitol dehydrogenase	4	4	4	19.7	38.099																			366640000	345590000	238860000
cds.evm.model.ctg14.300-1	Sorcin	11	11	11	35.4	36.123	602760000	692070000	622490000	685440000	669930000	707360000	780280000	623710000	622510000	570970000	443840000	645150000	547490000	592970000	523890000	760660000	1127000000	921430000	564670000	446390000	515500000
cds.evm.model.ctg79.191-1	Sorting nexin-1	16	15	15	41.4	50.736	186540000									139230000	154080000		216840000		183600000
cds.evm.model.ctg107.35-1	Sorting nexin-12	6	4	4	35.2	18.884	301320000	201070000		202760000	215770000	227960000		193200000	241280000	210990000
cds.evm.model.ctg20.109-1	Sorting nexin-18	7	6	7	13.9	75.864				74329000						132440000
cds.evm.model.ctg61.21-1	Sorting nexin-2	16	15	16	34.3	59.753	518480000	365330000	486240000	460760000	330340000	370830000	448970000	466760000	504610000	551920000	313920000	370340000	625900000	454960000	669390000		372870000	512030000	570250000	631860000	490320000
cds.evm.model.ctg21.189-1	Sorting nexin-3	11	9	11	74.1	18.762	703500000	1010300000	793900000	1127900000	1190600000	793690000	567230000	636960000	711280000	964310000	729030000	945250000	700930000	660690000	641210000	643320000	685660000	509080000	685160000		430650000
cds.evm.model.ctg26.118-1	Sorting nexin-4	15	15	15	38.7	52.006	131160000	124820000	137050000	97530000		164610000	130700000		168180000			99115000
cds.evm.model.ctg64.88-1	Sorting nexin-5	15	14	15	43.1	46.778	449720000	350430000	388400000	248300000	251110000	318240000	347380000	337760000	270680000		166190000	184100000		282460000	303770000	239540000			329620000	557200000	710010000
cds.evm.model.ctg22.42-1	Sorting nexin-9	10	10	10	19.2	68.563		52307000		107020000
cds.evm.model.ctg64.30-1	SPARC	16	16	16	52.5	34.641	11843000000	9464300000	10753000000	14680000000	14466000000	12138000000	12003000000	10908000000	12552000000	13398000000	11891000000	13900000000	31365000000	25297000000	30060000000	9133400000	9013000000	8837200000	3135500000	2995500000	2492700000
cds.evm.model.ctg2.774-1	SPARC-related modular calcium-binding protein 1	12	12	12	25.7	51.065	312730000	212930000			182060000	216410000	270620000	223390000	179020000	148950000
cds.evm.model.ctg22.129-3	SPARC-related modular calcium-binding protein 2	11	11	11	26.6	53.915										300720000		196280000							986740000	1318600000	1599700000
cds.evm.model.ctg29.52-1	SPATS2-like protein	15	15	15	28.2	74.391	1288400000	1220800000	774450000	688200000	744480000	1025100000	1052000000	866450000	1026700000	935490000	429350000	991470000	684810000		557390000				512500000
cds.evm.model.ctg54.48-1	Speckle targeted PIP5K1A-regulated poly(A) polymerase	27	27	27	27.9	121.49	10648000000	12142000000	11376000000	10554000000	10570000000	11316000000	11006000000	10834000000	9964600000	8524000000	10384000000	7789000000	4746600000	5175800000	5440000000	3129800000	2913300000	3019900000	550410000	660770000	2007100000
cds.evm.model.ctg71.209-1	Spectrin alpha chain, non-erythrocytic 1	122	122	122	62.3	285.96	1545700000	1466400000	1848600000	1007500000	1080700000	1095300000	717780000	584900000	1056600000	1236600000	267000000	516580000	4529300000	4833700000	5211700000	3881700000	4538100000	4019500000	19688000000	17694000000	15129000000
cds.evm.model.ctg4.436-1	Spectrin beta chain, non-erythrocytic 1	109	101	109	58.6	274.37	1540300000	1486200000	1332900000	948820000	1194600000	1393300000	862220000	1187600000	1034800000	819750000	936900000	899490000	413310000	1055600000	951240000	700270000	1062000000	1392900000	15943000000	16368000000	16237000000
cds.evm.model.ctg54.211-1	Spectrin beta chain, non-erythrocytic 2	46	39	39	26.8	282.47																238950000	156540000	183160000
cds.evm.model.ctg84.585-1	Sperm-associated antigen 5	19	15	16	11	233.64	222820000	580270000	474630000	1046900000	521570000	614280000	590750000	392430000	687040000	309630000	824490000	540650000	345400000	575820000	617860000			229920000	2871900000	2657200000	2280600000
cds.evm.model.ctg220.42-1	Spliceosome RNA helicase DDX39B	19	8	19	55.4	48.964	2368000000	2660500000	2557000000	2158700000	2333800000	2471000000	2798800000	2603900000	2343100000	1984600000	2004100000	2147400000	3012000000	3372400000	3581000000	1276400000	1348200000	1231800000	1318500000	1097600000	1857900000
cds.evm.model.ctg69.353-1	Splicing factor 3A subunit 1	16	16	16	26.5	88.799	248010000	242640000	199070000	188500000	186200000	251290000	356440000	318150000	315390000	180950000	172970000	248710000					193640000
cds.evm.model.ctg119.67-1	Splicing factor 3A subunit 3	9	9	9	19	58.905		140230000	168240000	136930000	152670000	144810000	218010000	193850000	220170000			183080000
cds.evm.model.ctg29.34-1	Splicing factor 3B subunit 1	33	33	33	33.5	154.1	790740000	1080400000	849860000	998220000	611820000	938240000	968360000	1130700000	1113600000	775280000	201050000	1315500000			157750000		155120000	207330000
cds.evm.model.ctg54.186-1	Splicing factor 3B subunit 2	19	19	19	27.1	100.34	280450000	283010000	271300000	290240000	284720000	237220000	323280000	279420000		239890000	433790000	187670000
cds.evm.model.ctg76.228-1	Splicing factor 3B subunit 3	31	31	31	33.1	135.56	342860000	375670000	349500000	432470000	327830000	334760000	371810000	306720000	400100000	430340000	179080000	350690000	269910000	284330000	384870000		386540000	308550000
cds.evm.model.ctg119.20-1	Splicing factor, proline- and glutamine-rich	23	22	23	56.6	46.422	1827700000	3081700000	3001100000	2376400000	2660200000	2069600000	2606900000	2833400000	2945100000	3390900000	3590800000	2392600000	937640000	827860000	966270000	1900800000	2032200000	1660500000	1564000000	1865400000	1441900000
cds.evm.model.ctg46.408-1	Spondin-1	13	13	13	23.9	91.089	607750000	729110000	597720000	658620000	464310000	506880000	538900000	739500000	657150000	752450000	673390000	435430000	859050000	772300000	666270000	209140000		234680000		283700000
cds.evm.model.ctg16.98-1	Squalene synthase	5	5	5	14.1	48.478							75117000	86689000
cds.evm.model.ctg54.287-1	Src substrate cortactin	14	14	14	20.5	81.999	916020000	919800000	1028700000	683410000	903860000	1206100000	1004100000	887070000	1030600000	961470000	1501400000	777490000	622480000	520470000	628000000	929310000	658310000	1086700000	329280000	472670000
cds.evm.model.ctg14.451-1	Staphylococcal nuclease domain-containing protein 1	26	26	26	28.1	112.87	2740400000	2406000000	3131700000	2986200000	3408000000	3729800000	3083300000	2745800000	2723000000	1910000000	2303200000	2176000000	550920000	1070300000	1040600000	663570000	822800000	897970000	263250000	455390000	432050000
cds.evm.model.ctg73.52-1	Stathmin	5	4	5	36.2	17.302		292180000	194420000	268020000
cds.evm.model.ctg37.153-1	STE20-like serine/threonine-protein kinase	9	9	9	9.4	143.06							801710000							422620000
cds.evm.model.ctg64.193-1	Steroid receptor RNA activator 1	6	6	6	43.8	24.806			138930000			201280000	141070000
cds.evm.model.ctg13.19-1	Sterol O-acyltransferase 2	3	3	3	8	76.072		152740000								140380000		131810000							542220000	591770000	769520000
cds.evm.model.ctg160.20-1	Sterol-4-alpha-carboxylate 3-dehydrogenase, decarboxylating	10	10	10	40.8	39.983	134030000					183680000	163890000
cds.evm.model.ctg11.250-1	Stomatin-like protein 2, mitochondrial	4	4	4	6.2	107.7	106140000		133320000	152430000		133710000	210470000		195950000			161830000	137780000							139150000
cds.evm.model.ctg64.217-1	Stress-70 protein, mitochondrial	32	31	31	51	73.693	4189200000	4458200000	4163000000	3996400000	3967700000	3563700000	4947200000	5345200000	4828000000	3792900000	3341600000	3504200000	3345800000	3477500000	3378400000	2585400000	2074000000	2314100000	2406600000	2800300000	2036900000
cds.evm.model.ctg54.96-1	Stress-induced-phosphoprotein 1	27	27	27	49.6	63.011	2840700000	2417100000	2751400000	1816800000	1981900000	2092300000	2659400000	2188200000	1918900000	1626800000	1930900000	1638400000	1681800000	1868200000	1760600000	1157400000	929900000	1005000000	2125000000	1803100000	1510700000
cds.evm.model.ctg10.118-1	Striated muscle preferentially expressed protein kinase	12	12	12	4.2	402.98		175950000	156740000	167990000				133480000	151400000
cds.evm.model.ctg23.329-1	Succinate dehydrogenase [ubiquinone] flavoprotein subunit, mitochondrial	22	22	22	43.1	87.651	810830000	948720000	892480000	1282300000	1299600000	1597100000	1089900000	859000000	1125300000	1073300000	1191700000	1121100000	560960000	854690000	603350000	466320000	690360000	680450000	1763900000	1308300000	1566600000
cds.evm.model.ctg55.16-1	Succinate dehydrogenase [ubiquinone] iron-sulfur subunit, mitochondrial	8	8	8	28.6	31.507		105870000					225990000	181910000	253940000	181720000		182660000									231730000
cds.evm.model.ctg24.66-1	Succinyl-CoA ligase [ADP/GDP-forming] subunit alpha, mitochondrial	9	9	9	34.8	37.266	507330000	401280000	503230000	465590000	409330000	716950000	690530000	698960000	628060000	586320000	628990000	563280000	475720000	336550000	341080000	594490000	647470000	735640000		468840000	359010000
cds.evm.model.ctg7.127-1	Succinyl-CoA ligase [ADP-forming] subunit beta, mitochondrial	12	12	12	21.3	72.075	234390000	207440000				230660000	216640000	231700000	202640000			255570000	301970000	234050000	225090000	266170000	350410000	206100000	394580000	357010000	218880000
cds.evm.model.ctg27.345-1	Succinyl-CoA ligase [GDP-forming] subunit beta, mitochondrial	20	20	20	52.7	51.378	505270000	534080000	517540000	444120000	429390000	505930000	529950000	585730000	507960000	601480000	504690000	434200000	599920000	556510000	525420000	497620000	492710000	459090000	542060000	509820000	541080000
cds.evm.model.ctg20.61-1	Succinyl-CoA:3-ketoacid coenzyme A transferase 1, mitochondrial	20	20	20	41.4	68.849	1281100000	1072200000	1445400000	847590000	943920000	1202600000	1156300000	1202200000	1177700000	1094500000	846570000	1254700000	890520000	947850000	934890000	2111400000	1913400000	1874200000	1867800000	1835300000	1856800000
cds.evm.model.ctg15.303-1	Sulfhydryl oxidase 1	21	21	21	37.2	81.588		101610000	159810000	103840000		87155000					396560000		291140000		171820000	3976200000	3819400000	3911300000		191330000	457420000
cds.evm.model.ctg17.80-1	Sulfide:quinone oxidoreductase, mitochondrial	12	12	12	26.2	61.863												393220000			308630000	501790000	481240000	411300000
cds.evm.model.ctg31.222-1	Sulfotransferase 1A1	13	13	13	55.6	34.408	967070000	968450000	599370000	37981000		335640000	527700000	651340000	285320000	308820000	329510000	408270000
cds.evm.model.ctg180.18-1	Sulfotransferase family cytosolic 2B member 1	6	6	6	24.6	38.001																226080000		306940000
cds.evm.model.ctg121.85-1	SUMO-activating enzyme subunit 1	11	11	11	40.2	37.298	273450000	202950000	246130000	192160000	209250000	283010000	258220000	304800000	263870000	160280000		221680000	179650000					209370000
cds.evm.model.ctg3.7-1	SUMO-activating enzyme subunit 2	11	11	11	23.6	71.018			128930000			87682000	139350000	132940000	161230000
cds.evm.model.ctg52.212-1	SUN domain-containing protein 2	18	18	18	28.8	97.738	314660000	282460000	163320000	273850000	210580000	214330000	129600000	424090000	372560000	232040000	245900000	264930000				651400000	438530000	589270000	790640000	672960000	981050000
cds.evm.model.ctg22.60-1	Superoxide dismutase [Mn], mitochondrial	8	8	8	31.1	37.818	322580000	218190000											542860000	579260000	662790000	2318800000	2187100000	2063200000	631040000	640530000
cds.evm.model.ctg54.180-1	Suppressor of G2 allele of SKP1 homolog	9	9	9	34.4	38.13	174730000	173860000	166910000	228380000	205060000	219720000	186650000	202960000	196500000		149840000
cds.evm.model.ctg164.13-1	Suprabasin	10	10	10	47.8	25.578				218460000	438160000	451590000	353490000			1042900000	755000000	551220000	459140000	417550000	2140900000	1394700000	3965400000	3899300000
cds.evm.model.ctg71.94-1	Surfeit locus protein 4	6	6	6	27.5	30.331	1457000000	1879800000	1461400000	1112600000	787360000	832840000	1143500000	1238700000	1439200000	1073100000	1129300000	890910000	833730000	1051300000	849840000		368920000		692750000	584080000	552420000
cds.evm.model.ctg27.69-1	Sushi domain-containing protein 5	9	9	9	18.5	67.063																			841130000	569570000
cds.evm.model.ctg111.8-1	Sushi repeat-containing protein SRPX	18	18	18	54	50.828	270840000	313060000	327210000	176500000	241380000	132580000	252720000	130590000	217120000	237760000		200390000	547470000	594500000	570950000				4967700000	5799400000	4563300000
cds.evm.model.ctg89.31-1	Sushi repeat-containing protein SRPX2	20	20	20	56.6	61.867																			19757000000	17782000000	18703000000
cds.evm.model.ctg28.31-1	Sushi, von Willebrand factor type A, EGF and pentraxin domain-containing protein 1	12	12	12	4.2	433.72	1526800000		2247500000	2651300000	1760700000	2240300000	2483400000	2239100000	1628600000	2396800000	1881700000	2043600000	1612800000	1514400000	1816000000	3076500000	3077700000	2866900000	2477000000		2176700000
[truncated: 228 more rows]

## Sheet: Table S2
Table S2. Pearson correlation analysis of sika deer antler in 6 different development stages
[truncated: 19 more rows]

## Sheet: Table S3
Table S3. Functional enrichment analysis of 913 antler core proteins.
[truncated: 371 more rows]

## Sheet: Table S4
Table S4. List of 875 differentially expressed proteins for sika deer antlers in 6 different development stages.
[truncated: 877 more rows]

[truncated: 1 more sheets: Table S5]
